# Supplementary material for: Structural mechanism underlying primary and secondary coupling between GPCRs and the Gi/o family
Source: Nat Commun. 2020 Jun 22;11:3160. doi: 10.1038/s41467-020-16975-2 (PMC7308389; doi:10.1038/s41467-020-16975-2)
Supplement: Supplementary file 3 — Supplementary Data 1 [file 41467_2020_16975_MOESM3_ESM.xlsx]

## Sheet: Continuous labeling summary
Table S1-A. Summary of continuous labeling HDX-MS data of GoA α-subunit upon GPCR coupling. This data corresponds to Supplementary Fig. 4a
Data Set	GoA - α	GoA - α (M2R bound)	GoA - α (β2AR bound)
HDX reaction details	20 mM HEPES (pD 7.4), 100 mM NaCl, 100 mM TCEP, and 0.1% DDM, 5 µM agonist, 20 µM GDP	20 mM HEPES (pD 7.4), 100 mM NaCl, 100 mM TCEP, and 0.1% DDM, 5 µM agonist, 20 µM GDP	20 mM HEPES (pD 7.4), 100 mM NaCl, 100 mM TCEP, and 0.1% DDM, 5 µM agonist, 20 µM GDP
HDX time course (sec)	10, 100, 1000, 10000	10, 100, 1000, 10000	10, 100, 1000, 10000
HDX control samples	N/A
Back-exchange (mean / IQR)	N/A
# of Peptides	23	23	23
Sequence coverage	0.493	0.493	0.493
Average peptide length / Redundancy	13.17/1.72	13.17/1.72	13.17/1.72
Replicates (biological or technical)	3 (technical)	3 (technical)	3 (technical)
Repeatability	0.29678	0.367419	0.305599
Significant differences in HDX (delta HDX > X D)	0.3 Da	0.3 Da	0.3 Da
Table S1-B. Summary of continuous labeling HDX-MS data of M2R upon GoA coupling. This data corresponds to Supplementary Fig. 4b
Data Set	M2R	M2R (GoA bound)
HDX reaction details	20 mM HEPES (pD 7.4), 100 mM NaCl, 100 mM TCEP, and 0.1% DDM, 5 µM agonist, 20 µM GDP	20 mM HEPES (pD 7.4), 100 mM NaCl, 100 mM TCEP, and 0.1% DDM, 5 µM agonist, 20 µM GDP
HDX time course (sec)	10, 100, 1000, 10000	10, 100, 1000, 10000
HDX control samples	N/A
Back-exchange (mean / IQR)	N/A
# of Peptides	20	20
Sequence coverage	0.433	0.433
Average peptide length / Redundancy	12.05/2.01	12.05/2.01
Replicates (biological or technical)	3 (technical)	3 (technical)
Repeatability	0.135402	0.111
Significant differences in HDX (delta HDX > X D)	0.3 Da	0.3 Da
Table S1-C. Summary of continuous labeling HDX-MS data of β2AR upon GoA coupling
Data Set	β2AR	β2AR (GoA bound)
HDX reaction details	20 mM HEPES (pD 7.4), 100 mM NaCl, 100 mM TCEP, and 0.1% DDM, 5 µM agonist, 20 µM GDP	20 mM HEPES (pD 7.4), 100 mM NaCl, 100 mM TCEP, and 0.1% DDM, 5 µM agonist, 20 µM GDP
HDX time course (sec)	10, 100, 1000, 10000	10, 100, 1000, 10000
HDX control samples	N/A
Back-exchange (mean / IQR)	N/A
# of Peptides	41	41
Sequence coverage	0.659	0.659
Average peptide length / Redundancy	14.3/1.95	14.3/1.95
Replicates (biological or technical)	3 (technical)	3 (technical)
Repeatability	0.14834	0.142209
Significant differences in HDX (delta HDX > X D)	0.3 Da	0.3 Da

## Sheet: 10 sec pulsed labeling summary
Table S2-A. Summary of 10 sec pulsed labeling HDX-MS data of Gi3 α-subunit upon GPCR coupling. This data corresponds to Supplementary Fig. 5b
Data Set	Gi3 - α (M2R bound)	Gi3 - α (β2AR bound)
HDX reaction details	20 mM HEPES (pD 7.4), 100 mM NaCl, 100 mM TCEP, and 0.1% DDM, 5 µM agonist, 20 µM GDP	20 mM HEPES (pD 7.4), 100 mM NaCl, 100 mM TCEP, and 0.1% DDM, 5 µM agonist, 20 µM GDP
HDX time course (sec)	10	10
HDX control samples	N/A
Back-exchange (mean / IQR)	N/A
# of Peptides	27	27
Sequence coverage	0.524	0.524
Average peptide length / Redundancy	10.71/1.57	10.71/1.57
Replicates (biological or technical)	3 (technical)	4 (technical)
Repeatability	0.10868	0.149604
Significant differences in HDX (delta HDX > X D)	0.3 Da	0.3 Da
Table S2-B. Summary of 10 sec pulsed labeling HDX-MS data of GoA α-subunit upon GPCR coupling. This data corresponds to Fig. 2
Data Set	GoA - α (M2R bound)	GoA - α (β2AR bound)
HDX reaction details	20 mM HEPES (pD 7.4), 100 mM NaCl, 100 mM TCEP, and 0.1% DDM, 5 µM agonist, 20 µM GDP	20 mM HEPES (pD 7.4), 100 mM NaCl, 100 mM TCEP, and 0.1% DDM, 5 µM agonist, 20 µM GDP
HDX time course (sec)	10	10
HDX control samples	N/A
Back-exchange (mean / IQR)	N/A
# of Peptides	21	21
Sequence coverage	0.496	0.496
Average peptide length / Redundancy	13.04/1.56	13.04/1.56
Replicates (biological or technical)	3 (technical)	3 (technical)
Repeatability	0.170239	0.268222
Significant differences in HDX (delta HDX > X D)	0.3 Da	0.3 Da
Table S2-C. Summary of 10 sec pulsed labeling HDX-MS data of M2R upon Gi3 and GoA coupling
Data Set	M2R (Gi3 bound)	M2R (GoA bound)
HDX reaction details	20 mM HEPES (pD 7.4), 100 mM NaCl, 100 mM TCEP, and 0.1% DDM, 5 µM agonist, 20 µM GDP	20 mM HEPES (pD 7.4), 100 mM NaCl, 100 mM TCEP, and 0.1% DDM, 5 µM agonist, 20 µM GDP
HDX time course (sec)	10	10
HDX control samples	N/A
Back-exchange (mean / IQR)	N/A
# of Peptides	6	6
Sequence coverage	0.175	0.175
Average peptide length / Redundancy	14/1.38	14/1.38
Replicates (biological or technical)	3 (technical)	3 (technical)
Repeatability	0.218615	0.145319
Significant differences in HDX (delta HDX > X D)	0.3 Da	0.3 Da
Table S2-D. Summary of 10 sec pulsed labeling HDX-MS data of β2AR upon Gi3 and GoA coupling. This data corresponds to Fig. 4c
Data Set	β2AR (Gi3 bound)	β2AR (GoA bound)
HDX reaction details	20 mM HEPES (pD 7.4), 100 mM NaCl, 100 mM TCEP, and 0.1% DDM, 5 µM agonist, 20 µM GDP	20 mM HEPES (pD 7.4), 100 mM NaCl, 100 mM TCEP, and 0.1% DDM, 5 µM agonist, 20 µM GDP
HDX time course (sec)	10	10
HDX control samples	N/A
Back-exchange (mean / IQR)	N/A
# of Peptides	11	11
Sequence coverage	0.207	0.207
Average peptide length / Redundancy	11.27/1.12	11.27/1.12
Replicates (biological or technical)	4 (technical)	3 (technical)
Repeatability	0.226919	0.315809
Significant differences in HDX (delta HDX > X D)	0.3 Da	0.3 Da

## Sheet: 100 sec pulsed labeling summary
Table S3-A. Summary of 100 sec pulsed labeling HDX-MS data of Gi3 α-subunit upon β2AR coupling. This data corresponds to Supplementary Fig 5b.
Data Set	Gi3 - α (β2AR bound)
HDX reaction details	20 mM HEPES (pD 7.4), 100 mM NaCl, 100 mM TCEP, and 0.1% DDM, 5 µM agonist, 20 µM GDP
HDX time course (sec)	100
HDX control samples	N/A
Back-exchange (mean / IQR)	N/A
# of Peptides	26
Sequence coverage	0.523
Average peptide length / Redundancy	10.67/1.49
Replicates (biological or technical)	3 (technical)
Repeatability	0.402868
Significant differences in HDX (delta HDX > X D)	0.3 Da
Table S3-B. Summary of 100 sec pulsed labeling HDX-MS data of GoA α-subunit upon β2AR coupling. This data corresponds to Fig. 2
Data Set	GoA - α (β2AR bound)
HDX reaction details	20 mM HEPES (pD 7.4), 100 mM NaCl, 100 mM TCEP, and 0.1% DDM, 5 µM agonist, 20 µM GDP
HDX time course (sec)	100
HDX control samples	N/A
Back-exchange (mean / IQR)	N/A
# of Peptides	23
Sequence coverage	0.54
Average peptide length / Redundancy	13.17/1.59
Replicates (biological or technical)	3 (technical)
Repeatability	0.274002
Significant differences in HDX (delta HDX > X D)	0.3 Da
Table S3-C. Summary of 100 sec pulsed labeling HDX-MS data of β2AR upon Gi3 and GoA coupling. This data corresponds to Fig. 4c
Data Set	β2AR (Gi3 bound)	β2AR (GoA bound)
HDX reaction details	20 mM HEPES (pD 7.4), 100 mM NaCl, 100 mM TCEP, and 0.1% DDM, 5 µM agonist, 20 µM GDP	20 mM HEPES (pD 7.4), 100 mM NaCl, 100 mM TCEP, and 0.1% DDM, 5 µM agonist, 20 µM GDP
HDX time course (sec)	100	100
HDX control samples	N/A
Back-exchange (mean / IQR)	N/A
# of Peptides	10	10
Sequence coverage	0.222	0.222
Average peptide length / Redundancy	11.2/1.10	11.2/1.10
Replicates (biological or technical)	3 (technical)	3 (technical)
Repeatability	0.430427	0.237881
Significant differences in HDX (delta HDX > X D)	0.3 Da	0.3 Da

## Sheet: Continuous labeling HDX
Table S4-A. Deuterium uptake level of continuous labeling HDX-MS of GoA α-subunit upon GPCR coupling. This data corresponds to Supplementary Fig. 4a										Table S4-B. Deuterium uptake level of continuous labeling HDX-MS of GoA β-subunit upon GPCR coupling										Table S4-C. Deuterium uptake level of continuous labeling HDX-MS of GoA γ-subunit upon GPCR coupling										Table S4-D. Deuterium uptake level of continuous labeling HDX-MS of M2R upon GoA coupling. This data corresponds to Supplementary Fig. 4b										Table S4-E. Deuterium uptake level of continuous labeling HDX-MS of β2AR upon GoA coupling
GoA-α										GoA-β										GoA-γ										M2R (GoA bound)										β2AR (GoA bound)
Protein state	Start	End	Sequence	Peptide mass (Da)	Retention time (min)	HDX time (sec)	Uptake (D)	Uptake SD (D)		Protein state	Start	End	Sequence	Peptide mass (Da)	Retention time (min)	HDX time (sec)	Uptake (D)	Uptake SD (D)		Protein state	Start	End	Sequence	Peptide mass (Da)	Retention time (min)	HDX time (sec)	Uptake (D)	Uptake SD (D)		Protein state	Start	End	Sequence	Peptide mass (Da)	Retention time (min)	HDX time (sec)	Uptake (D)	Uptake SD (D)		Protein state	Start	End	Sequence	Peptide mass (Da)	Retention time (min)	HDX time (sec)	Uptake (D)	Uptake SD (D)
Alone	14	29	ERSKAIEKNLKEDGIS	1816.98	3.64637	10	4.56558	0.969419		Alone	5	20	DQLRQEAEQLKNQIRD	1984.02	4.82177	10	0.41315	0.0133219		Alone	3	19	SNNTASIAQARKLVEQL	1843	4.88155	10	4.66016	0.217332		Alone	71	88	IIGVFSMNLYTLYTVIGY	2067.09	6.56871	10	5.00063	0.179788		Alone	14	30	PNRSHAPDHDVENLYFQGTQQRDE	2853.29	4.60654	10	10.1997	0.165674
Alone	14	29	ERSKAIEKNLKEDGIS	1816.98	3.64576	100	7.24829	0.498042		Alone	5	20	DQLRQEAEQLKNQIRD	1984.02	4.81712	100	1.32984	0.177187		Alone	3	19	SNNTASIAQARKLVEQL	1843	4.87676	100	5.86576	0.32339		Alone	71	88	IIGVFSMNLYTLYTVIGY	2067.09	6.55838	100	7.26421	0.17093		Alone	14	30	PNRSHAPDHDVENLYFQGTQQRDE	2853.29	4.62503	100	9.82455	0.0459188
Alone	14	29	ERSKAIEKNLKEDGIS	1816.98	3.65006	1000	7.59511	0.355421		Alone	5	20	DQLRQEAEQLKNQIRD	1984.02	4.80515	1000	4.22573	0.445461		Alone	3	19	SNNTASIAQARKLVEQL	1843	4.86937	1000	7.40082	0.311503		Alone	71	88	IIGVFSMNLYTLYTVIGY	2067.09	6.55748	1000	7.65571	0.132616		Alone	14	30	PNRSHAPDHDVENLYFQGTQQRDE	2853.29	4.60752	1000	9.45097	0.163328
Alone	14	29	ERSKAIEKNLKEDGIS	1816.98	3.63818	10000	7.59342	0.38823		Alone	5	20	DQLRQEAEQLKNQIRD	1984.02	4.79437	10000	7.45383	0.547507		Alone	3	19	SNNTASIAQARKLVEQL	1843	4.86686	10000	8.43332	0.397817		Alone	71	88	IIGVFSMNLYTLYTVIGY	2067.09	6.55124	10000	7.53856	0.0441517		Alone	14	30	PNRSHAPDHDVENLYFQGTQQRDE	2853.29	4.61147	10000	9.59238	0.291919
M2R bound	14	29	ERSKAIEKNLKEDGIS	1816.98	3.66867	10	1.98208	0.131147		M2R bound	5	20	DQLRQEAEQLKNQIRD	1984.02	4.83009	10	0.405346	0.0656443		M2R bound	3	19	SNNTASIAQARKLVEQL	1843	4.88852	10	4.80887	0.196955		GoA bound	71	88	IIGVFSMNLYTLYTVIGY	2067.09	6.5582	10	5.29603	0.0935361		GoA bound	14	30	PNRSHAPDHDVENLYFQGTQQRDE	2853.29	4.60256	10	9.08918	0.0990536
M2R bound	14	29	ERSKAIEKNLKEDGIS	1816.98	3.66331	100	4.64955	0.632347		M2R bound	5	20	DQLRQEAEQLKNQIRD	1984.02	4.81425	100	1.2609	0.172297		M2R bound	3	19	SNNTASIAQARKLVEQL	1843	4.87165	100	6.03465	0.515497		GoA bound	71	88	IIGVFSMNLYTLYTVIGY	2067.09	6.55096	100	7.14036	0.154734		GoA bound	14	30	PNRSHAPDHDVENLYFQGTQQRDE	2853.29	4.60333	100	9.40335	0.502682
M2R bound	14	29	ERSKAIEKNLKEDGIS	1816.98	3.65337	1000	6.97416	0.589352		M2R bound	5	20	DQLRQEAEQLKNQIRD	1984.02	4.79819	1000	4.1806	0.538042		M2R bound	3	19	SNNTASIAQARKLVEQL	1843	4.86334	1000	7.54955	0.352604		GoA bound	71	88	IIGVFSMNLYTLYTVIGY	2067.09	6.54996	1000	7.70502	0.183317		GoA bound	14	30	PNRSHAPDHDVENLYFQGTQQRDE	2853.29	4.59288	1000	9.47404	0.486558
M2R bound	14	29	ERSKAIEKNLKEDGIS	1816.98	3.65249	10000	7.55244	0.287028		M2R bound	5	20	DQLRQEAEQLKNQIRD	1984.02	4.78849	10000	7.62959	0.657531		M2R bound	3	19	SNNTASIAQARKLVEQL	1843	4.85636	10000	8.63763	0.475293		GoA bound	71	88	IIGVFSMNLYTLYTVIGY	2067.09	6.54778	10000	7.59827	0.0367809		GoA bound	14	30	PNRSHAPDHDVENLYFQGTQQRDE	2853.29	4.59789	10000	9.26081	0.00384808
β2AR bound	14	29	ERSKAIEKNLKEDGIS	1816.98	3.66664	10	3.17367	1.06602		β2AR bound	5	20	DQLRQEAEQLKNQIRD	1984.02	4.82849	10	0.391427	0.0538738		β2AR bound	3	19	SNNTASIAQARKLVEQL	1843	4.88544	10	4.68069	0.135154		Alone	97	105	DLWLALDYV	1107.57	6.97119	10	0.946633	0.205635		Alone	25	34	TQQRDEVWVV	1259.64	7.05048	10	1.60404	1.57835
β2AR bound	14	29	ERSKAIEKNLKEDGIS	1816.98	3.66892	100	5.7739	1.21747		β2AR bound	5	20	DQLRQEAEQLKNQIRD	1984.02	4.83004	100	1.09349	0.138197		β2AR bound	3	19	SNNTASIAQARKLVEQL	1843	4.88504	100	5.83655	0.266842		Alone	97	105	DLWLALDYV	1107.57	6.96439	100	1.12226	0.0735547		Alone	25	34	TQQRDEVWVV	1259.64	7.06871	100	1.84514	1.4649
β2AR bound	14	29	ERSKAIEKNLKEDGIS	1816.98	3.64624	1000	7.4589	0.695217		β2AR bound	5	20	DQLRQEAEQLKNQIRD	1984.02	4.81447	1000	3.80201	0.294952		β2AR bound	3	19	SNNTASIAQARKLVEQL	1843	4.87388	1000	7.49572	0.147423		Alone	97	105	DLWLALDYV	1107.57	6.96411	1000	1.60562	0.0400442		Alone	25	34	TQQRDEVWVV	1259.64	7.04723	1000	1.65003	1.49116
β2AR bound	14	29	ERSKAIEKNLKEDGIS	1816.98	3.64941	10000	7.63494	0.709512		β2AR bound	5	20	DQLRQEAEQLKNQIRD	1984.02	4.79948	10000	6.83749	0.487214		β2AR bound	3	19	SNNTASIAQARKLVEQL	1843	4.86912	10000	8.35535	0.299097		Alone	97	105	DLWLALDYV	1107.57	6.96047	10000	2.28993	0.0639309		Alone	25	34	TQQRDEVWVV	1259.64	7.0487	10000	1.57498	1.60215
Alone	19	29	IEKNLKEDGIS	1245.67	3.67128	10	2.93237	0.622635		Alone	8	27	RQEAEQLKNQIRDARKACAD	2343.19	4.06929	10	0.627721	0.0176904		Alone	20	37	KMEANIDRIKVSKAAADL	1973.08	4.42485	10	1.4846	0.0335324		GoA bound	97	105	DLWLALDYV	1107.57	6.95774	10	0.761188	0.219841		GoA bound	25	34	TQQRDEVWVV	1259.64	7.0314	10	-0.176208	0.0755636
Alone	19	29	IEKNLKEDGIS	1245.67	3.67679	100	3.54301	0.25351		Alone	8	27	RQEAEQLKNQIRDARKACAD	2343.19	4.07667	100	1.36881	0.120879		Alone	20	37	KMEANIDRIKVSKAAADL	1973.08	4.42695	100	1.8629	0.00881819		GoA bound	97	105	DLWLALDYV	1107.57	6.95951	100	1.1038	0.188562		GoA bound	25	34	TQQRDEVWVV	1259.64	7.02802	100	-0.247761	0.0651415
Alone	19	29	IEKNLKEDGIS	1245.67	3.68359	1000	3.53272	0.203469		Alone	8	27	RQEAEQLKNQIRDARKACAD	2343.19	4.06323	1000	4.3768	0.528561		Alone	20	37	KMEANIDRIKVSKAAADL	1973.08	4.42233	1000	3.44276	0.292779		GoA bound	97	105	DLWLALDYV	1107.57	6.9642	1000	1.39379	0.16807		GoA bound	25	34	TQQRDEVWVV	1259.64	7.04246	1000	-0.294964	0.049827
Alone	19	29	IEKNLKEDGIS	1245.67	3.67102	10000	3.57088	0.186966		Alone	8	27	RQEAEQLKNQIRDARKACAD	2343.19	4.04702	10000	8.51111	0.70604		Alone	20	37	KMEANIDRIKVSKAAADL	1973.08	4.41704	10000	5.43396	0.370925		GoA bound	97	105	DLWLALDYV	1107.57	6.95235	10000	2.2529	0.089903		GoA bound	25	34	TQQRDEVWVV	1259.64	7.02984	10000	-0.243431	0.0144589
M2R bound	19	29	IEKNLKEDGIS	1245.67	3.68623	10	1.73385	0.114559		M2R bound	8	27	RQEAEQLKNQIRDARKACAD	2343.19	4.07676	10	0.587939	0.132937		M2R bound	20	37	KMEANIDRIKVSKAAADL	1973.08	4.4391	10	1.45174	0.0536025		Alone	174	186	GECYIQFFSNAAV	1448.65	6.0494	10	1.20636	0.521346		Alone	62	75	ERLQTVTNYFITSL	1684.89	3.14928	10	3.35953	0.0905655
M2R bound	19	29	IEKNLKEDGIS	1245.67	3.68323	100	3.09434	0.420226		M2R bound	8	27	RQEAEQLKNQIRDARKACAD	2343.19	4.07199	100	1.54936	0.214349		M2R bound	20	37	KMEANIDRIKVSKAAADL	1973.08	4.42578	100	1.90418	0.0762015		Alone	174	186	GECYIQFFSNAAV	1448.65	5.01666	100	2.03266	0.47056		Alone	62	75	ERLQTVTNYFITSL	1684.89	3.15452	100	3.42444	0.152611
M2R bound	19	29	IEKNLKEDGIS	1245.67	3.67992	1000	3.7189	0.313343		M2R bound	8	27	RQEAEQLKNQIRDARKACAD	2343.19	4.06505	1000	4.23751	0.51673		M2R bound	20	37	KMEANIDRIKVSKAAADL	1973.08	4.41758	1000	3.45778	0.322326		Alone	174	186	GECYIQFFSNAAV	1448.65	6.05777	1000	1.85785			Alone	62	75	ERLQTVTNYFITSL	1684.89	3.14566	1000	3.37003	0.0319633
M2R bound	19	29	IEKNLKEDGIS	1245.67	3.6808	10000	3.58151	0.133957		M2R bound	8	27	RQEAEQLKNQIRDARKACAD	2343.19	4.04553	10000	8.69436	0.890129		M2R bound	20	37	KMEANIDRIKVSKAAADL	1973.08	4.41678	10000	5.71481	0.454545		Alone	174	186	GECYIQFFSNAAV	1448.65	5.00486	10000	2.87803	0.641239		Alone	62	75	ERLQTVTNYFITSL	1684.89	3.14293	10000	3.29843	0.153738
β2AR bound	19	29	IEKNLKEDGIS	1245.67	3.68225	10	2.3665	0.743948		β2AR bound	8	27	RQEAEQLKNQIRDARKACAD	2343.19	4.077	10	0.580979	0.0821528		β2AR bound	20	37	KMEANIDRIKVSKAAADL	1973.08	4.43141	10	1.44054	0.0344026		GoA bound	174	186	GECYIQFFSNAAV	1448.65	6.03934	10	1.26199	0.00300308		GoA bound	62	75	ERLQTVTNYFITSL	1684.89	3.13388	10	3.15771	0.121573
β2AR bound	19	29	IEKNLKEDGIS	1245.67	3.68822	100	3.52079	0.630735		β2AR bound	8	27	RQEAEQLKNQIRDARKACAD	2343.19	4.07848	100	1.14662	0.0738532		β2AR bound	20	37	KMEANIDRIKVSKAAADL	1973.08	4.43747	100	1.84334	0.0651508		GoA bound	174	186	GECYIQFFSNAAV	1448.65	6.04131	100	2.16164	0.00734755		GoA bound	62	75	ERLQTVTNYFITSL	1684.89	3.15238	100	3.04479	0.106149
β2AR bound	19	29	IEKNLKEDGIS	1245.67	3.67372	1000	3.77687	0.415588		β2AR bound	8	27	RQEAEQLKNQIRDARKACAD	2343.19	4.07423	1000	3.8559	0.301746		β2AR bound	20	37	KMEANIDRIKVSKAAADL	1973.08	4.43314	1000	3.29235	0.103295		GoA bound	174	186	GECYIQFFSNAAV	1448.65	6.04436	1000	2.75544	0.0747688		GoA bound	62	75	ERLQTVTNYFITSL	1684.89	3.14353	1000	3.06234	0.0332637
β2AR bound	19	29	IEKNLKEDGIS	1245.67	3.67631	10000	3.77664	0.445328		β2AR bound	8	27	RQEAEQLKNQIRDARKACAD	2343.19	4.05153	10000	7.58297	0.728255		β2AR bound	20	37	KMEANIDRIKVSKAAADL	1973.08	4.42667	10000	5.31479	0.296839		GoA bound	174	186	GECYIQFFSNAAV	1448.65	6.04234	10000	3.47648	0.0209869		GoA bound	62	75	ERLQTVTNYFITSL	1684.89	3.13291	10000	3.08845	0.19697
Alone	37	52	LLLGAGESGKSTIVKQ	1600.93	4.37765	10	2.2854	0.36036		Alone	21	30	ARKACADATL	1019.53	3.70246	10	1.32839	0.527074		Alone	29	44	KVSKAAADLMAYCEAH	1707.82	5.49376	10	4.15337	0.0759044		Alone	184	202	AAVTFGTAIAAFYLPVIIM	1969.09	6.60296	10	5.62487	0.155694		Alone	67	86	VTNYFITSLACADLVMGLAV	2101.07	4.13413	10	4.02125	0.143047
Alone	37	52	LLLGAGESGKSTIVKQ	1600.93	4.38144	100	2.66032	0.213144		Alone	21	30	ARKACADATL	1019.53	3.71297	100	2.52675	0.435386		Alone	29	44	KVSKAAADLMAYCEAH	1707.82	5.48761	100	5.72985	0.0829261		Alone	184	202	AAVTFGTAIAAFYLPVIIM	1969.09	6.61128	100	7.13079	0.0386342		Alone	67	86	VTNYFITSLACADLVMGLAV	2101.07	4.14377	100	3.97473	0.0816643
Alone	37	52	LLLGAGESGKSTIVKQ	1600.93	4.38822	1000	3.20284	0.224285		Alone	21	30	ARKACADATL	1019.53	3.70428	1000	4.22945	0.319039		Alone	29	44	KVSKAAADLMAYCEAH	1707.82	5.48473	1000	6.59382	0.108717		Alone	184	202	AAVTFGTAIAAFYLPVIIM	1969.09	6.604	1000	6.8682	0.119441		Alone	67	86	VTNYFITSLACADLVMGLAV	2101.07	4.1303	1000	3.92429	0.0219847
Alone	37	52	LLLGAGESGKSTIVKQ	1600.93	4.37327	10000	5.80296	0.407241		Alone	21	30	ARKACADATL	1019.53	3.69966	10000	5.29357	0.460746		Alone	29	44	KVSKAAADLMAYCEAH	1707.82	5.48186	10000	6.89458	0.165979		Alone	184	202	AAVTFGTAIAAFYLPVIIM	1969.09	6.60029	10000	6.94971	0.0992325		Alone	67	86	VTNYFITSLACADLVMGLAV	2101.07	4.12236	10000	3.98989	0.237662
M2R bound	37	52	LLLGAGESGKSTIVKQ	1600.93	4.38609	10	5.66703	0.51013		M2R bound	21	30	ARKACADATL	1019.53	3.71269	10	1.12191	0.206925		M2R bound	29	44	KVSKAAADLMAYCEAH	1707.82	5.49404	10	3.83321	0.161418		GoA bound	184	202	AAVTFGTAIAAFYLPVIIM	1969.09	6.61184	10	5.46295	0.193831		GoA bound	67	86	VTNYFITSLACADLVMGLAV	2101.07	4.08765	10	3.80019	0.0261105
M2R bound	37	52	LLLGAGESGKSTIVKQ	1600.93	4.38308	100	6.41877	0.564759		M2R bound	21	30	ARKACADATL	1019.53	3.70975	100	2.40253	0.490876		M2R bound	29	44	KVSKAAADLMAYCEAH	1707.82	5.47857	100	5.54426	0.31161		GoA bound	184	202	AAVTFGTAIAAFYLPVIIM	1969.09	6.62307	100	6.07549	0.0110309		GoA bound	67	86	VTNYFITSLACADLVMGLAV	2101.07	4.09009	100	3.76153	0.0736003
M2R bound	37	52	LLLGAGESGKSTIVKQ	1600.93	4.38254	1000	6.70103	0.426429		M2R bound	21	30	ARKACADATL	1019.53	3.70618	1000	3.8764	0.142945		M2R bound	29	44	KVSKAAADLMAYCEAH	1707.82	5.47336	1000	6.48605	0.201355		GoA bound	184	202	AAVTFGTAIAAFYLPVIIM	1969.09	6.62188	1000	6.38468	0.13489		GoA bound	67	86	VTNYFITSLACADLVMGLAV	2101.07	4.09011	1000	3.80928	0.0373372
M2R bound	37	52	LLLGAGESGKSTIVKQ	1600.93	4.38344	10000	6.76873	0.461555		M2R bound	21	30	ARKACADATL	1019.53	3.7015	10000	4.5889	0.184949		M2R bound	29	44	KVSKAAADLMAYCEAH	1707.82	5.8161	10000	6.76666	0.548643		GoA bound	184	202	AAVTFGTAIAAFYLPVIIM	1969.09	6.61887	10000	6.09368	0.128669		GoA bound	67	86	VTNYFITSLACADLVMGLAV	2101.07	4.08211	10000	3.8977	0.298578
β2AR bound	37	52	LLLGAGESGKSTIVKQ	1600.93	4.38807	10	2.98437	0.176984		β2AR bound	21	30	ARKACADATL	1019.53	3.71352	10	1.19468	0.228179		β2AR bound	29	44	KVSKAAADLMAYCEAH	1707.82	5.48579	10	3.90869	0.119939		Alone	185	191	AVTFGTA	666.346	4.87107	10	0.0459925	0.088126		Alone	84	92	LAVVPFGAA	844.493	5.92177	10	0.061124	0.0155563
β2AR bound	37	52	LLLGAGESGKSTIVKQ	1600.93	4.39517	100	4.80711	0.325035		β2AR bound	21	30	ARKACADATL	1019.53	3.71815	100	2.5725	0.364202		β2AR bound	29	44	KVSKAAADLMAYCEAH	1707.82	5.49167	100	5.79001	0.250021		Alone	185	191	AVTFGTA	666.346	4.8786	100	0.225939	0.0100848		Alone	84	92	LAVVPFGAA	844.493	5.92529	100	0.0303745	0.0810281
β2AR bound	37	52	LLLGAGESGKSTIVKQ	1600.93	4.37878	1000	6.42585	0.347415		β2AR bound	21	30	ARKACADATL	1019.53	3.71658	1000	4.06049	0.163519		β2AR bound	29	44	KVSKAAADLMAYCEAH	1707.82	5.48648	1000	6.73901	0.223582		Alone	185	191	AVTFGTA	666.346	4.86458	1000	0.618766	0.0507469		Alone	84	92	LAVVPFGAA	844.493	5.91857	1000	0.0767795	0.0794201
β2AR bound	37	52	LLLGAGESGKSTIVKQ	1600.93	4.38327	10000	6.68181	0.468268		β2AR bound	21	30	ARKACADATL	1019.53	3.70572	10000	4.59465	0.235277		β2AR bound	29	44	KVSKAAADLMAYCEAH	1707.82	5.47619	10000	6.79165	0.253822		Alone	185	191	AVTFGTA	666.346	4.87233	10000	1.38395	0.0226041		Alone	84	92	LAVVPFGAA	844.493	5.91081	10000	0.039891	0.0666038
Alone	53	61	MKIIHEDGF	1089.54	4.85728	10	0.852289	0.252619		Alone	31	45	SQITNNIDPVGRIQM	1685.86	5.47302	10	4.25815	0.135272		Alone	44	51	HAKEDPLL	922.499	4.50013	10	0.162317	0.0206815		GoA bound	185	191	AVTFGTA	666.346	4.82508	10	-0.040663	0.020871		GoA bound	84	92	LAVVPFGAA	844.493	5.88438	10	-0.060661	0.190038
Alone	53	61	MKIIHEDGF	1089.54	4.85935	100	0.956938	0.126402		Alone	31	45	SQITNNIDPVGRIQM	1685.86	5.46397	100	5.7963	0.131857		Alone	44	51	HAKEDPLL	922.499	4.51083	100	0.350663	0.0536249		GoA bound	185	191	AVTFGTA	666.346	4.82282	100	0.402614	0.039615		GoA bound	84	92	LAVVPFGAA	844.493	5.88792	100	-0.045689	0.1368
Alone	53	61	MKIIHEDGF	1089.54	4.86499	1000	0.97417	0.077512		Alone	31	45	SQITNNIDPVGRIQM	1685.86	5.45958	1000	6.67798	0.0644092		Alone	44	51	HAKEDPLL	922.499	4.50347	1000	0.452885	0.0527267		GoA bound	185	191	AVTFGTA	666.346	4.82097	1000	0.478768	0.0353285		GoA bound	84	92	LAVVPFGAA	844.493	5.88581	1000	-0.0198315	0.187639
Alone	53	61	MKIIHEDGF	1089.54	4.84956	10000	1.50343	0.111915		Alone	31	45	SQITNNIDPVGRIQM	1685.86	5.46173	10000	6.94759	0.250624		Alone	44	51	HAKEDPLL	922.499	4.49866	10000	0.460334	0.0315775		GoA bound	185	191	AVTFGTA	666.346	4.82131	10000	1.40086	0.163111		GoA bound	84	92	LAVVPFGAA	844.493	5.8787	10000	-0.064196	0.162011
M2R bound	53	61	MKIIHEDGF	1089.54	4.86141	10	2.01514	0.308079		M2R bound	31	45	SQITNNIDPVGRIQM	1685.86	5.47791	10	3.92229	0.204385		M2R bound	44	51	HAKEDPLL	922.499	4.52529	10	0.262208	0.0883914		Alone	188	197	FGTAIAAFYL	1073.57	5.32274	10	0.842881	0.245027		Alone	91	113	AAHILTKTWTFGNFWCEFWTSID	2774.31	4.02181	10	4.44516	0.0350697
M2R bound	53	61	MKIIHEDGF	1089.54	4.85563	100	1.97019	0.160075		M2R bound	31	45	SQITNNIDPVGRIQM	1685.86	5.46226	100	5.71669	0.35458		M2R bound	44	51	HAKEDPLL	922.499	4.5064	100	0.417181	0.0749313		Alone	188	197	FGTAIAAFYL	1073.57	5.30783	100	2.19586	0.221802		Alone	91	113	AAHILTKTWTFGNFWCEFWTSID	2774.31	4.02995	100	4.45863	0.0267718
M2R bound	53	61	MKIIHEDGF	1089.54	4.85944	1000	2.10477	0.10067		M2R bound	31	45	SQITNNIDPVGRIQM	1685.86	5.45556	1000	6.62865	0.233934		M2R bound	44	51	HAKEDPLL	922.499	4.50529	1000	0.512027	0.0948899		Alone	188	197	FGTAIAAFYL	1073.57	5.3192	1000	2.04429	0.0959374		Alone	91	113	AAHILTKTWTFGNFWCEFWTSID	2774.31	4.01523	1000	4.42519	0.0379441
M2R bound	53	61	MKIIHEDGF	1089.54	4.85672	10000	2.09153	0.140721		M2R bound	31	45	SQITNNIDPVGRIQM	1685.86	5.44946	10000	6.7048	0.268099		M2R bound	44	51	HAKEDPLL	922.499	4.4988	10000	0.501715	0.0711776		Alone	188	197	FGTAIAAFYL	1073.57	5.28657	10000	2.31086	0.0736416		Alone	91	113	AAHILTKTWTFGNFWCEFWTSID	2774.31	4.01086	10000	4.45226	0.0537309
β2AR bound	53	61	MKIIHEDGF	1089.54	4.86687	10	0.901473	0.0560349		β2AR bound	31	45	SQITNNIDPVGRIQM	1685.86	5.46976	10	4.01394	0.255968		β2AR bound	44	51	HAKEDPLL	922.499	4.51002	10	0.191057	0.0903014		GoA bound	188	197	FGTAIAAFYL	1073.57	5.21672	10	0.141345	0.351341		GoA bound	91	113	AAHILTKTWTFGNFWCEFWTSID	2774.31	3.96545	10	4.42797	0.0270999
β2AR bound	53	61	MKIIHEDGF	1089.54	4.87204	100	1.42822	0.109029		β2AR bound	31	45	SQITNNIDPVGRIQM	1685.86	5.47031	100	5.83509	0.294184		β2AR bound	44	51	HAKEDPLL	922.499	4.51507	100	0.386946	0.032724		GoA bound	188	197	FGTAIAAFYL	1073.57	5.21404	100	0.725428	0.00399445		GoA bound	91	113	AAHILTKTWTFGNFWCEFWTSID	2774.31	3.97024	100	4.31979	0.0612227
β2AR bound	53	61	MKIIHEDGF	1089.54	4.85618	1000	1.92815	0.125499		β2AR bound	31	45	SQITNNIDPVGRIQM	1685.86	5.46447	1000	6.75745	0.155257		β2AR bound	44	51	HAKEDPLL	922.499	4.51086	1000	0.523255	0.0258434		GoA bound	188	197	FGTAIAAFYL	1073.57	5.21962	1000	0.933361	0.0541799		GoA bound	91	113	AAHILTKTWTFGNFWCEFWTSID	2774.31	3.9707	1000	4.36819	0.194138
β2AR bound	53	61	MKIIHEDGF	1089.54	4.8613	10000	2.00444	0.133603		β2AR bound	31	45	SQITNNIDPVGRIQM	1685.86	5.46002	10000	6.86394	0.249564		β2AR bound	44	51	HAKEDPLL	922.499	4.50965	10000	0.516299	0.0320403		GoA bound	188	197	FGTAIAAFYL	1073.57	5.21482	10000	1.31445	0.113503		GoA bound	91	113	AAHILTKTWTFGNFWCEFWTSID	2774.31	3.96349	10000	4.29982	0.148847
Alone	65	77	DVKQYKPVVYSNT	1540.8	3.95723	10	1.43783	0.265691		Alone	46	58	RTRRTLRGHLAKI	1577.98	3.2499	10	1.79669	0.323267		Alone	48	64	DPLLTPVPASENPFREK	1910	8.13018	10	3.31048	0.318047		Alone	195	202	FYLPVIIM	995.563	8.05258	10	-0.056097	0.0487465		Alone	103	125	NFWCEFWTSIDVLCVTASIETLC	2680.21	4.7986	10	9.23349	0.102096
Alone	65	77	DVKQYKPVVYSNT	1540.8	3.96609	100	2.20504	0.207474		Alone	46	58	RTRRTLRGHLAKI	1577.98	3.25554	100	2.42413	0.276863		Alone	48	64	DPLLTPVPASENPFREK	1910	8.11381	100	3.98141	0.34043		Alone	195	202	FYLPVIIM	995.563	8.05786	100	0.0700545	0.106911		Alone	103	125	NFWCEFWTSIDVLCVTASIETLC	2680.21	4.80579	100	9.30239	0.072634
Alone	65	77	DVKQYKPVVYSNT	1540.8	3.97066	1000	2.91701	0.139445		Alone	46	58	RTRRTLRGHLAKI	1577.98	3.25237	1000	2.84163	0.309821		Alone	48	64	DPLLTPVPASENPFREK	1910	8.10979	1000	4.25204	0.303439		Alone	195	202	FYLPVIIM	995.563	8.04489	1000	0.053554	0.141881		Alone	103	125	NFWCEFWTSIDVLCVTASIETLC	2680.21	4.793	1000	9.12568	0.0728723
Alone	65	77	DVKQYKPVVYSNT	1540.8	3.95615	10000	3.07682	0.184634		Alone	46	58	RTRRTLRGHLAKI	1577.98	3.24764	10000	2.94886	0.314125		Alone	48	64	DPLLTPVPASENPFREK	1910	8.12243	10000	4.28345	0.276463		Alone	195	202	FYLPVIIM	995.563	8.03936	10000	0.129818	0.029125		Alone	103	125	NFWCEFWTSIDVLCVTASIETLC	2680.21	4.78894	10000	9.10381	0.086045
M2R bound	65	77	DVKQYKPVVYSNT	1540.8	3.97328	10	2.38605	0.143437		M2R bound	46	58	RTRRTLRGHLAKI	1577.98	3.2569	10	1.48866	0.114973		M2R bound	48	64	DPLLTPVPASENPFREK	1910	8.13875	10	2.69527	0.0426444		GoA bound	195	202	FYLPVIIM	995.563	8.04066	10	-0.0132225	0.118933		GoA bound	103	125	NFWCEFWTSIDVLCVTASIETLC	2680.21	4.72152	10	8.99564	0.113632
M2R bound	65	77	DVKQYKPVVYSNT	1540.8	3.97059	100	2.97256	0.276338		M2R bound	46	58	RTRRTLRGHLAKI	1577.98	3.25254	100	2.06389	0.26476		M2R bound	48	64	DPLLTPVPASENPFREK	1910	8.13474	100	3.53471	0.0857285		GoA bound	195	202	FYLPVIIM	995.563	8.05132	100	0.145424	0.139623		GoA bound	103	125	NFWCEFWTSIDVLCVTASIETLC	2680.21	4.7271	100	9.01213	0.0627734
M2R bound	65	77	DVKQYKPVVYSNT	1540.8	3.96879	1000	4.32624	0.627341		M2R bound	46	58	RTRRTLRGHLAKI	1577.98	3.24671	1000	2.55464	0.320998		M2R bound	48	64	DPLLTPVPASENPFREK	1910	8.14331	1000	4.05809	0.179867		GoA bound	195	202	FYLPVIIM	995.563	8.05737	1000	0.049857	0.208475		GoA bound	103	125	NFWCEFWTSIDVLCVTASIETLC	2680.21	4.72105	1000	9.12458	0.272954
M2R bound	65	77	DVKQYKPVVYSNT	1540.8	3.96678	10000	5.66929	0.450258		M2R bound	46	58	RTRRTLRGHLAKI	1577.98	3.25095	10000	2.79176	0.3426		M2R bound	48	64	DPLLTPVPASENPFREK	1910	8.14398	10000	4.43489	0.17798		GoA bound	195	202	FYLPVIIM	995.563	8.04823	10000	0.151131	0.0728461		GoA bound	103	125	NFWCEFWTSIDVLCVTASIETLC	2680.21	4.7215	10000	8.96807	0.0926388
β2AR bound	65	77	DVKQYKPVVYSNT	1540.8	3.95918	10	1.42069	0.112598		β2AR bound	46	58	RTRRTLRGHLAKI	1577.98	3.26394	10	1.5801	0.26314		β2AR bound	48	64	DPLLTPVPASENPFREK	1910	8.13087	10	3.03195	0.417016		Alone	196	202	YLPVIIM	848.495	7.22092	10	-0.050297	0.23161		Alone	133	144	FAITSPFKYQSL	1401.74	6.25502	10	3.15248	0.4127
β2AR bound	65	77	DVKQYKPVVYSNT	1540.8	3.96684	100	2.31963	0.160355		β2AR bound	46	58	RTRRTLRGHLAKI	1577.98	3.26598	100	2.2557	0.360948		β2AR bound	48	64	DPLLTPVPASENPFREK	1910	8.1393	100	3.96584	0.321586		Alone	196	202	YLPVIIM	848.495	7.23078	100	0.052302	0.0359931		Alone	133	144	FAITSPFKYQSL	1401.74	6.25966	100	3.87613	0.171182
β2AR bound	65	77	DVKQYKPVVYSNT	1540.8	3.95282	1000	3.02487	0.161856		β2AR bound	46	58	RTRRTLRGHLAKI	1577.98	3.26057	1000	2.79353	0.291638		β2AR bound	48	64	DPLLTPVPASENPFREK	1910	8.12494	1000	4.33786	0.179369		Alone	196	202	YLPVIIM	848.495	7.21747	1000	-0.177539	0.0604633		Alone	133	144	FAITSPFKYQSL	1401.74	6.24984	1000	4.13993	0.27191
β2AR bound	65	77	DVKQYKPVVYSNT	1540.8	3.95383	10000	4.07895	0.253409		β2AR bound	46	58	RTRRTLRGHLAKI	1577.98	3.25708	10000	3.01167	0.319937		β2AR bound	48	64	DPLLTPVPASENPFREK	1910	8.12249	10000	4.50044	0.163141		Alone	196	202	YLPVIIM	848.495	7.22325	10000	-0.164543	0.0220547		Alone	133	144	FAITSPFKYQSL	1401.74	6.2458	10000	4.41194	0.276499
Alone	66	77	VKQYKPVVYSNT	1425.77	3.77585	10	0.937943	0.239896		Alone	59	69	YAMHWGTDSRL	1336.61	5.25218	10	0.633663	0.0819077		Alone	52	68	TPVPASENPFREKKFFC	1996.99	8.24477	10	3.45574	0.0361643		GoA bound	196	202	YLPVIIM	848.495	7.2136	10	-0.072519	0.171779		GoA bound	133	144	FAITSPFKYQSL	1401.74	6.24084	10	3.03188	0.294275
Alone	66	77	VKQYKPVVYSNT	1425.77	3.78382	100	1.53813	0.253793		Alone	59	69	YAMHWGTDSRL	1336.61	5.254	100	1.28688	0.142005		Alone	52	68	TPVPASENPFREKKFFC	1996.99	8.23233	100	4.14264	0.302203		GoA bound	196	202	YLPVIIM	848.495	7.21786	100	0.0165325	0.053837		GoA bound	133	144	FAITSPFKYQSL	1401.74	6.24464	100	3.76502	0.152846
Alone	66	77	VKQYKPVVYSNT	1425.77	3.79061	1000	2.31596	0.169076		Alone	59	69	YAMHWGTDSRL	1336.61	5.24968	1000	2.8165	0.211338		Alone	52	68	TPVPASENPFREKKFFC	1996.99	8.22335	1000	4.03812	0.439431		GoA bound	196	202	YLPVIIM	848.495	7.22182	1000	-0.145546	0.121432		GoA bound	133	144	FAITSPFKYQSL	1401.74	6.24115	1000	4.14278	0.126871
Alone	66	77	VKQYKPVVYSNT	1425.77	3.77678	10000	2.50412	0.180552		Alone	59	69	YAMHWGTDSRL	1336.61	5.25213	10000	3.28358	0.152278		Alone	52	68	TPVPASENPFREKKFFC	1996.99	8.23719	10000	4.30989	0.129163		GoA bound	196	202	YLPVIIM	848.495	7.21322	10000	0.078244	0.0300068		GoA bound	133	144	FAITSPFKYQSL	1401.74	6.23329	10000	4.37016	0.275383
M2R bound	66	77	VKQYKPVVYSNT	1425.77	3.78778	10	1.77633	0.196847		M2R bound	59	69	YAMHWGTDSRL	1336.61	5.26179	10	0.584904	0.00818015		M2R bound	52	68	TPVPASENPFREKKFFC	1996.99	8.22412	10	2.58385	0.0386977		Alone	203	215	TVLYWHISRASKS	1547.83	6.64895	10	2.90891	0.217164		Alone	135	146	ITSPFKYQSLLT	1397.77	3.26077	10	2.00636	0.0525416
M2R bound	66	77	VKQYKPVVYSNT	1425.77	3.788	100	2.3213	0.252135		M2R bound	59	69	YAMHWGTDSRL	1336.61	5.24474	100	1.2252	0.147734		M2R bound	52	68	TPVPASENPFREKKFFC	1996.99	8.23078	100	3.54178	0.0197417		Alone	203	215	TVLYWHISRASKS	1547.83	6.64763	100	3.85013	0.0109693		Alone	135	146	ITSPFKYQSLLT	1397.77	3.26754	100	2.93385	0.0177137
M2R bound	66	77	VKQYKPVVYSNT	1425.77	3.78606	1000	3.84595	0.699161		M2R bound	59	69	YAMHWGTDSRL	1336.61	5.24187	1000	2.72867	0.207724		M2R bound	52	68	TPVPASENPFREKKFFC	1996.99	8.22672	1000	3.97063	0.19364		Alone	203	215	TVLYWHISRASKS	1547.83	6.65172	1000	4.15547	0.267772		Alone	135	146	ITSPFKYQSLLT	1397.77	3.25445	1000	3.48321	0.0127824
M2R bound	66	77	VKQYKPVVYSNT	1425.77	3.78449	10000	5.28336	0.352642		M2R bound	59	69	YAMHWGTDSRL	1336.61	5.24043	10000	3.26738	0.16576		M2R bound	52	68	TPVPASENPFREKKFFC	1996.99	8.22828	10000	4.42231	0.247813		Alone	203	215	TVLYWHISRASKS	1547.83	6.64174	10000	3.81154	0.129925		Alone	135	146	ITSPFKYQSLLT	1397.77	3.25135	10000	3.83353	0.021926
β2AR bound	66	77	VKQYKPVVYSNT	1425.77	3.79223	10	0.745514	0.177933		β2AR bound	59	69	YAMHWGTDSRL	1336.61	5.25547	10	0.585935	0.049902		β2AR bound	52	68	TPVPASENPFREKKFFC	1996.99	8.23946	10	3.03329	0.391992		GoA bound	203	215	TVLYWHISRASKS	1547.83	6.64703	10	2.72859	0.127574		GoA bound	135	146	ITSPFKYQSLLT	1397.77	3.24075	10	2.03019	0.0590173
β2AR bound	66	77	VKQYKPVVYSNT	1425.77	3.80007	100	1.34064	0.0290142		β2AR bound	59	69	YAMHWGTDSRL	1336.61	5.259	100	1.17034	0.140759		β2AR bound	52	68	TPVPASENPFREKKFFC	1996.99	8.24686	100	4.09911	0.308561		GoA bound	203	215	TVLYWHISRASKS	1547.83	6.64641	100	3.78979	0.275698		GoA bound	135	146	ITSPFKYQSLLT	1397.77	3.24599	100	2.94567	0.0205598
β2AR bound	66	77	VKQYKPVVYSNT	1425.77	3.78558	1000	2.24259	0.255246		β2AR bound	59	69	YAMHWGTDSRL	1336.61	5.25473	1000	2.72267	0.24617		β2AR bound	52	68	TPVPASENPFREKKFFC	1996.99	8.2324	1000	4.42505	0.164592		GoA bound	203	215	TVLYWHISRASKS	1547.83	6.65302	1000	3.86299	0.261359		GoA bound	135	146	ITSPFKYQSLLT	1397.77	3.24026	1000	3.66779	0.061297
β2AR bound	66	77	VKQYKPVVYSNT	1425.77	3.7902	10000	3.4979	0.256209		β2AR bound	59	69	YAMHWGTDSRL	1336.61	5.25266	10000	3.32664	0.205678		β2AR bound	52	68	TPVPASENPFREKKFFC	1996.99	8.22118	10000	4.20284	0.301472		GoA bound	203	215	TVLYWHISRASKS	1547.83	6.64773	10000	3.93871	0.0162684		GoA bound	135	146	ITSPFKYQSLLT	1397.77	3.23447	10000	3.94744	0.0372688
Alone	129	140	MRLWGDSGIQEC	1394.62	5.88142	10	0.549219	0.127357		Alone	70	79	LVSASQDGKL	1017.56	4.00834	10	0.345358	0.0548163												Alone	204	217	VLYWHISRASKSRI	1715.97	9.47102	10	-0.29748	0.0567135		Alone	145	155	LTKNKARVIIL	1268.84	4.62089	10	0.35753	0.023109
Alone	129	140	MRLWGDSGIQEC	1394.62	5.86911	100	0.610049	0.115042		Alone	70	79	LVSASQDGKL	1017.56	4.02172	100	0.470203	0.0529572												Alone	204	217	VLYWHISRASKSRI	1715.97	9.49256	100	-0.145973	0.225775		Alone	145	155	LTKNKARVIIL	1268.84	4.63542	100	0.500032	0.0444176
Alone	129	140	MRLWGDSGIQEC	1394.62	5.87818	1000	0.775747	0.178636		Alone	70	79	LVSASQDGKL	1017.56	4.01707	1000	1.22786	0.149268												Alone	204	217	VLYWHISRASKSRI	1715.97	9.4353	1000	-0.272689			Alone	145	155	LTKNKARVIIL	1268.84	4.61861	1000	0.818367	0.00814728
Alone	129	140	MRLWGDSGIQEC	1394.62	5.8685	10000	1.3094	0.227528		Alone	70	79	LVSASQDGKL	1017.56	4.01011	10000	2.23535	0.156821												Alone	204	217	VLYWHISRASKSRI	1715.97	9.47991	10000	-0.397841	0.0663195		Alone	145	155	LTKNKARVIIL	1268.84	4.61616	10000	1.43158	0.0406296
M2R bound	129	140	MRLWGDSGIQEC	1394.62	5.87328	10	0.610966	0.0780936		M2R bound	70	79	LVSASQDGKL	1017.56	4.02648	10	0.291011	0.0749805												GoA bound	204	217	VLYWHISRASKSRI	1715.97	9.43812	10	0.081446	0.0570282		GoA bound	145	155	LTKNKARVIIL	1268.84	1268.84	10	0.385539	0.00223446
M2R bound	129	140	MRLWGDSGIQEC	1394.62	5.87185	100	0.644238	0.055377		M2R bound	70	79	LVSASQDGKL	1017.56	4.01794	100	0.376518	0.0499325												GoA bound	204	217	VLYWHISRASKSRI	1715.97	9.448	100	-0.062005	0.0609766		GoA bound	145	155	LTKNKARVIIL	1268.84	1268.84	100	0.516232	0.00274994
M2R bound	129	140	MRLWGDSGIQEC	1394.62	5.87664	1000	0.993251	0.279436		M2R bound	70	79	LVSASQDGKL	1017.56	4.01462	1000	0.827456	0.0194781												GoA bound	204	217	VLYWHISRASKSRI	1715.97	9.46491	1000	-0.125197	0.231389		GoA bound	145	155	LTKNKARVIIL	1268.84	1268.84	1000	0.893618	0.0237192
M2R bound	129	140	MRLWGDSGIQEC	1394.62	5.86993	10000	1.59284	0.441373		M2R bound	70	79	LVSASQDGKL	1017.56	4.01248	10000	1.77282	0.155412												GoA bound	204	217	VLYWHISRASKSRI	1715.97	9.48206	10000	-0.100876	0.170297		GoA bound	145	155	LTKNKARVIIL	1268.84	1268.84	10000	1.59478	0.114316
β2AR bound	129	140	MRLWGDSGIQEC	1394.62	5.8867	10	0.499802	0.0544111		β2AR bound	70	79	LVSASQDGKL	1017.56	4.01609	10	0.312263	0.0360906												Alone	213	360	SKSRIKKDKKEPVANQDPVSI	2367.34	3.74226	10	6.80355	0.0864374		Alone	157	163	VWIVSGL	773.456	6.92378	10	0.0258267	0.010955
β2AR bound	129	140	MRLWGDSGIQEC	1394.62	5.88385	100	0.614721	0.0959783		β2AR bound	70	79	LVSASQDGKL	1017.56	4.02376	100	0.390915	0.00403444												Alone	213	360	SKSRIKKDKKEPVANQDPVSI	2367.34	3.75538	100	6.68777	0.0313142		Alone	157	163	VWIVSGL	773.456	6.92944	100	0.0242177	0.0227889
β2AR bound	129	140	MRLWGDSGIQEC	1394.62	5.87111	1000	0.672972	0.131333		β2AR bound	70	79	LVSASQDGKL	1017.56	4.01928	1000	1.02126	0.153236												Alone	213	360	SKSRIKKDKKEPVANQDPVSI	2367.34	3.74422	1000	6.51847	0.297618		Alone	157	163	VWIVSGL	773.456	6.91953	1000	0.0149487	0.0225515
β2AR bound	129	140	MRLWGDSGIQEC	1394.62	5.87029	10000	1.13309	0.30464		β2AR bound	70	79	LVSASQDGKL	1017.56	4.01537	10000	2.08116	0.208626												Alone	213	360	SKSRIKKDKKEPVANQDPVSI	2367.34	3.74177	10000	6.44015	0.0480338		Alone	157	163	VWIVSGL	773.456	6.91558	10000	0.0143297	0.0222918
Alone	161	173	DRIGAADYQPTEQ	1463.68	4.00956	10	2.73894	0.146276		Alone	80	99	IIWDSYTTNKVHAIPLRSSW	2387.25	5.61815	10	2.27363	0.325514												GoA bound	213	360	SKSRIKKDKKEPVANQDPVSI	2367.34	3.71159	10	6.53993	0.17319		GoA bound	157	163	VWIVSGL	773.456	6.91475	10	0.00759933	0.0135773
Alone	161	173	DRIGAADYQPTEQ	1463.68	4.01727	100	3.22347	0.090936		Alone	80	99	IIWDSYTTNKVHAIPLRSSW	2387.25	5.61032	100	3.23504	0.34723												GoA bound	213	360	SKSRIKKDKKEPVANQDPVSI	2367.34	3.70718	100	6.30992	0.113937		GoA bound	157	163	VWIVSGL	773.456	6.91851	100	0.00780567	0.00648454
Alone	161	173	DRIGAADYQPTEQ	1463.68	4.02269	1000	3.30608	0.18513		Alone	80	99	IIWDSYTTNKVHAIPLRSSW	2387.25	5.60684	1000	4.57201	0.351736												GoA bound	213	360	SKSRIKKDKKEPVANQDPVSI	2367.34	3.71062	1000	6.32071	0.164194		GoA bound	157	163	VWIVSGL	773.456	6.91688	1000	0.01872	0.0180485
Alone	161	173	DRIGAADYQPTEQ	1463.68	4.01035	10000	3.65661	0.219902		Alone	80	99	IIWDSYTTNKVHAIPLRSSW	2387.25	5.60849	10000	4.99686	0.324852												GoA bound	213	360	SKSRIKKDKKEPVANQDPVSI	2367.34	3.70645	10000	6.38408	0.0171155		GoA bound	157	163	VWIVSGL	773.456	6.91131	10000	0.007916	0.0156626
M2R bound	161	173	DRIGAADYQPTEQ	1463.68	4.02172	10	2.82274	0.150546		M2R bound	80	99	IIWDSYTTNKVHAIPLRSSW	2387.25	5.62168	10	1.97293	0.142169												Alone	213	361	SKSRIKKDKKEPVANQDPVSIV	2466.4	4.01015	10	7.37165	0.166086		Alone	159	167	IVSGLTSFL	936.54	7.01527	10	0.030599	0.0408793
M2R bound	161	173	DRIGAADYQPTEQ	1463.68	4.01989	100	3.39959	0.194627		M2R bound	80	99	IIWDSYTTNKVHAIPLRSSW	2387.25	5.612	100	2.76489	0.328648												Alone	213	361	SKSRIKKDKKEPVANQDPVSIV	2466.4	4.02089	100	7.30847	0.0969719		Alone	159	167	IVSGLTSFL	936.54	7.01816	100	-0.130266	0.106118
M2R bound	161	173	DRIGAADYQPTEQ	1463.68	4.01876	1000	4.04402	0.366764		M2R bound	80	99	IIWDSYTTNKVHAIPLRSSW	2387.25	5.60592	1000	3.81589	0.304876												Alone	213	361	SKSRIKKDKKEPVANQDPVSIV	2466.4	4.01037	1000	7.1467	0.0444798		Alone	159	167	IVSGLTSFL	936.54	7.01112	1000	0.006493	0.0123673
M2R bound	161	173	DRIGAADYQPTEQ	1463.68	4.01864	10000	4.82268	0.304965		M2R bound	80	99	IIWDSYTTNKVHAIPLRSSW	2387.25	5.60446	10000	4.47404	0.338404												Alone	213	361	SKSRIKKDKKEPVANQDPVSIV	2466.4	4.01382	10000	7.04347	0.158139		Alone	159	167	IVSGLTSFL	936.54	7.00294	10000	-0.028538	0.0035822
β2AR bound	161	173	DRIGAADYQPTEQ	1463.68	4.01537	10	2.59874	0.147601		β2AR bound	80	99	IIWDSYTTNKVHAIPLRSSW	2387.25	5.61738	10	2.09077	0.262964												GoA bound	213	361	SKSRIKKDKKEPVANQDPVSIV	2466.4	3.94767	10	7.26782	0.0246391		GoA bound	159	167	IVSGLTSFL	936.54	7.00521	10	-0.093952	0.140484
β2AR bound	161	173	DRIGAADYQPTEQ	1463.68	4.02176	100	3.16018	0.146923		β2AR bound	80	99	IIWDSYTTNKVHAIPLRSSW	2387.25	5.61622	100	2.94053	0.413857												GoA bound	213	361	SKSRIKKDKKEPVANQDPVSIV	2466.4	3.94364	100	7.17347	0.159909		GoA bound	159	167	IVSGLTSFL	936.54	7.00904	100	-0.088332	0.0767663
β2AR bound	161	173	DRIGAADYQPTEQ	1463.68	4.00643	1000	3.31343	0.190373		β2AR bound	80	99	IIWDSYTTNKVHAIPLRSSW	2387.25	5.6127	1000	4.40911	0.408368												GoA bound	213	361	SKSRIKKDKKEPVANQDPVSIV	2466.4	3.94229	1000	7.08422	0.176461		GoA bound	159	167	IVSGLTSFL	936.54	7.01185	1000	-0.188209	0.029212
β2AR bound	161	173	DRIGAADYQPTEQ	1463.68	4.01769	10000	3.99736	0.282273		β2AR bound	80	99	IIWDSYTTNKVHAIPLRSSW	2387.25	5.61243	10000	5.04306	0.359791												GoA bound	213	361	SKSRIKKDKKEPVANQDPVSIV	2466.4	3.94207	10000	6.94768	0.00213051		GoA bound	159	167	IVSGLTSFL	936.54	6.99793	10000	-0.051383	0.137825
Alone	177	190	RTRVKTTGIVETHF	1644.92	4.13397	10	4.40333	0.569203		Alone	103	110	CAYAPSGN	782.314	3.50819	10	0.559044	0.0585138												Alone	360	368	IVARKIVKM	1057.69	3.68131	10	4.58547	0.0328133		Alone	159	173	IVSGLTSFLPIQMHW	1728.91	7.36987	10	0.038054	0.00213971
Alone	177	190	RTRVKTTGIVETHF	1644.92	4.13929	100	5.05052	0.415197		Alone	103	110	CAYAPSGN	782.314	3.51355	100	0.8091	0.0125221												Alone	360	368	IVARKIVKM	1057.69	3.6918	100	4.59528	0.112281		Alone	159	173	IVSGLTSFLPIQMHW	1728.91	7.3762	100	0.051075	0.0372419
Alone	177	190	RTRVKTTGIVETHF	1644.92	4.14483	1000	5.40435	0.501643		Alone	103	110	CAYAPSGN	782.314	3.51107	1000	1.28595	0.0691209												Alone	360	368	IVARKIVKM	1057.69	3.68013	1000	4.49874	0.157596		Alone	159	173	IVSGLTSFLPIQMHW	1728.91	7.3721	1000	0.09049	0.0163412
Alone	177	190	RTRVKTTGIVETHF	1644.92	4.12822	10000	5.84589	0.588759		Alone	103	110	CAYAPSGN	782.314	3.50759	10000	1.95778	0.0519179												Alone	360	368	IVARKIVKM	1057.69	3.68536	10000	4.46563	0.0599351		Alone	159	173	IVSGLTSFLPIQMHW	1728.91	7.36439	10000	0.190698	0.00273792
M2R bound	177	190	RTRVKTTGIVETHF	1644.92	4.14607	10	4.76937	0.458867		M2R bound	103	110	CAYAPSGN	782.314	3.5107	10	0.531111	0.0121254												GoA bound	360	368	IVARKIVKM	1057.69	3.6594	10	4.6364	0.0225991		GoA bound	159	173	IVSGLTSFLPIQMHW	1728.91	7.36762	10	0.17151	0.0827485
M2R bound	177	190	RTRVKTTGIVETHF	1644.92	4.14344	100	5.42887	0.622611		M2R bound	103	110	CAYAPSGN	782.314	3.50831	100	0.8284	0.0123702												GoA bound	360	368	IVARKIVKM	1057.69	3.65953	100	4.55479	0.0803153		GoA bound	159	173	IVSGLTSFLPIQMHW	1728.91	7.36416	100	0.022234	0.210323
M2R bound	177	190	RTRVKTTGIVETHF	1644.92	4.14279	1000	5.87889	0.563511		M2R bound	103	110	CAYAPSGN	782.314	3.50291	1000	1.26405	0.0437193												GoA bound	360	368	IVARKIVKM	1057.69	3.65703	1000	4.55739	0.0721907		GoA bound	159	173	IVSGLTSFLPIQMHW	1728.91	7.36418	1000	0.0465205	0.0225178
M2R bound	177	190	RTRVKTTGIVETHF	1644.92	4.14153	10000	6.32338	0.714709		M2R bound	103	110	CAYAPSGN	782.314	3.50474	10000	2.00518	0.0655042												GoA bound	360	368	IVARKIVKM	1057.69	3.65821	10000	4.52588	0.0296759		GoA bound	159	173	IVSGLTSFLPIQMHW	1728.91	7.36023	10000	0.195141	0.070092
β2AR bound	177	190	RTRVKTTGIVETHF	1644.92	4.13272	10	4.27235	0.512754		β2AR bound	103	110	CAYAPSGN	782.314	3.51652	10	0.510616	0.0102497												Alone	397	405	IITWAPYNV	1076.58	6.61133	10	0.007187	0.0273947		Alone	164	173	TSFLPIQMHW	1259.62	6.81919	10	-0.171836	0.0128665
β2AR bound	177	190	RTRVKTTGIVETHF	1644.92	4.14112	100	5.1623	0.488127		β2AR bound	103	110	CAYAPSGN	782.314	3.52126	100	0.806927	0.00200658												Alone	397	405	IITWAPYNV	1076.58	6.62067	100	-0.15957	0.193192		Alone	164	173	TSFLPIQMHW	1259.62	6.82626	100	-0.179536	0.00435224
β2AR bound	177	190	RTRVKTTGIVETHF	1644.92	4.12554	1000	5.51	0.490488		β2AR bound	103	110	CAYAPSGN	782.314	3.51655	1000	1.26303	0.0929931												Alone	397	405	IITWAPYNV	1076.58	6.60699	1000	-0.109669	0.165763		Alone	164	173	TSFLPIQMHW	1259.62	6.81426	1000	-0.156057	0.0332962
β2AR bound	177	190	RTRVKTTGIVETHF	1644.92	4.12952	10000	6.03983	0.7152		β2AR bound	103	110	CAYAPSGN	782.314	3.50564	10000	2.0603	0.0502361												Alone	397	405	IITWAPYNV	1076.58	6.60337	10000	-0.0153275	0.00894702		Alone	164	173	TSFLPIQMHW	1259.62	6.81226	10000	-0.172118	0.00775908
Alone	200	217	FDVGGQRSERKKWIHCFE	2222.09	4.72063	10	3.18457	0.377595		Alone	111	122	YVACGGLDNICS	1214.52	5.75288	10	0.715592	0.150762												GoA bound	397	405	IITWAPYNV	1076.58	6.6064	10	0.003754	0.0614872		GoA bound	164	173	TSFLPIQMHW	1259.62	6.8098	10	-0.178038	0.0915329
Alone	200	217	FDVGGQRSERKKWIHCFE	2222.09	4.72538	100	4.4942	0.520099		Alone	111	122	YVACGGLDNICS	1214.52	5.74978	100	1.29388	0.156766												GoA bound	397	405	IITWAPYNV	1076.58	6.60591	100	-0.0320325	0.0438611		GoA bound	164	173	TSFLPIQMHW	1259.62	6.81687	100	-0.197668	0.0688298
Alone	200	217	FDVGGQRSERKKWIHCFE	2222.09	4.73008	1000	5.49596	0.577441		Alone	111	122	YVACGGLDNICS	1214.52	5.74344	1000	2.05733	0.111387												GoA bound	397	405	IITWAPYNV	1076.58	6.61109	1000	-0.0239875	0.0138558		GoA bound	164	173	TSFLPIQMHW	1259.62	6.81295	1000	-0.181724	0.107668
Alone	200	217	FDVGGQRSERKKWIHCFE	2222.09	4.7149	10000	5.80912	0.58611		Alone	111	122	YVACGGLDNICS	1214.52	5.74539	10000	2.37136	0.076695												GoA bound	397	405	IITWAPYNV	1076.58	6.6	10000	-0.0462765	0.0584968		GoA bound	164	173	TSFLPIQMHW	1259.62	6.8111	10000	-0.108148	0.0444565
M2R bound	200	217	FDVGGQRSERKKWIHCFE	2222.09	4.7292	10	3.5281	0.363117		M2R bound	111	122	YVACGGLDNICS	1214.52	5.75779	10	0.635217	0.0416266												Alone	402	408	PYNVMVL	835.438	9.70958	10	0.0845025	0.00318693		Alone	174	183	YRATHQEAIN	1202.59	3.08732	10	1.3369	0.0336137
M2R bound	200	217	FDVGGQRSERKKWIHCFE	2222.09	4.72459	100	4.89694	0.672298		M2R bound	111	122	YVACGGLDNICS	1214.52	5.74261	100	1.2103	0.0603532												Alone	402	408	PYNVMVL	835.438	9.65791	100	-0.0132345	0.00494763		Alone	174	183	YRATHQEAIN	1202.59	3.08627	100	1.62125	0.00900288
M2R bound	200	217	FDVGGQRSERKKWIHCFE	2222.09	4.72252	1000	5.62883	0.569506		M2R bound	111	122	YVACGGLDNICS	1214.52	5.73991	1000	2.11789	0.095481												Alone	402	408	PYNVMVL	835.438	9.62588	1000	-0.011728	0.0561754		Alone	174	183	YRATHQEAIN	1202.59	3.08281	1000	2.0106	0.00254558
M2R bound	200	217	FDVGGQRSERKKWIHCFE	2222.09	4.72384	10000	6.0056	0.663034		M2R bound	111	122	YVACGGLDNICS	1214.52	5.7375	10000	2.38995	0.0311223												Alone	402	408	PYNVMVL	835.438	9.64059	10000	0.0664315	0.0429207		Alone	174	183	YRATHQEAIN	1202.59	3.07826	10000	2.91696	0.101634
β2AR bound	200	217	FDVGGQRSERKKWIHCFE	2222.09	4.73725	10	3.02514	0.326648		β2AR bound	111	122	YVACGGLDNICS	1214.52	5.74639	10	0.566435	0.0820382												GoA bound	402	408	PYNVMVL	835.438	9.22369	10	0.0843315	0.073298		GoA bound	174	183	YRATHQEAIN	1202.59	3.06215	10	1.31196	0.0331011
β2AR bound	200	217	FDVGGQRSERKKWIHCFE	2222.09	4.74119	100	4.38587	0.572499		β2AR bound	111	122	YVACGGLDNICS	1214.52	5.75413	100	1.13261	0.0545495												GoA bound	402	408	PYNVMVL	835.438	9.75077	100	-0.004318	0.0331138		GoA bound	174	183	YRATHQEAIN	1202.59	3.07526	100	1.49901	0.100535
β2AR bound	200	217	FDVGGQRSERKKWIHCFE	2222.09	4.72338	1000	5.62936	0.404728		β2AR bound	111	122	YVACGGLDNICS	1214.52	5.74957	1000	2.00372	0.0876534												GoA bound	402	408	PYNVMVL	835.438	9.64084	1000	0.0357145	0.0380925		GoA bound	174	183	YRATHQEAIN	1202.59	3.06135	1000	2.00681	0.0287891
β2AR bound	200	217	FDVGGQRSERKKWIHCFE	2222.09	4.73055	10000	6.05948	0.581675		β2AR bound	111	122	YVACGGLDNICS	1214.52	5.74346	10000	2.46226	0.104716												GoA bound	402	408	PYNVMVL	835.438	9.65658	10000	0.007052	0.0446453		GoA bound	174	183	YRATHQEAIN	1202.59	3.03857	10000	2.84238	0.160362
Alone	238	250	DETTNRMHESLML	1576.71	5.42223	10	1.46599	0.58058		Alone	122	128	SIYNLKT	838.467	4.66048	10	1.44415	0.0248067												Alone	404	411	NVMVLINT	903.497	6.45162	10	1.86413	0.0163582		Alone	174	184	YRATHQEAINC	1305.6	3.75493	10	1.39581	0.0882957
Alone	238	250	DETTNRMHESLML	1576.71	5.41488	100	1.83128	0.656632		Alone	122	128	SIYNLKT	838.467	4.66567	100	1.86922	0.0865691												Alone	404	411	NVMVLINT	903.497	6.45201	100	2.40951	0.0382135		Alone	174	184	YRATHQEAINC	1305.6	3.7622	100	1.71463	0.0825102
Alone	238	250	DETTNRMHESLML	1576.71	5.41988	1000	2.32984	0.8388		Alone	122	128	SIYNLKT	838.467	4.66047	1000	2.0983	0.133057												Alone	404	411	NVMVLINT	903.497	6.4473	1000	2.32307	0.127747		Alone	174	184	YRATHQEAINC	1305.6	3.75221	1000	2.33714	0.0194292
Alone	238	250	DETTNRMHESLML	1576.71	5.4053	10000	2.66231	0.956854		Alone	122	128	SIYNLKT	838.467	4.65707	10000	2.45172	0.0999678												Alone	404	411	NVMVLINT	903.497	6.44562	10000	2.41302	0.00921148		Alone	174	184	YRATHQEAINC	1305.6	3.74312	10000	3.39746	0.0665246
M2R bound	238	250	DETTNRMHESLML	1576.71	5.41251	10	1.59626	0.379193		M2R bound	122	128	SIYNLKT	838.467	4.67025	10	1.2586	0.109867												GoA bound	404	411	NVMVLINT	903.497	6.44263	10	1.71977	0.010374		GoA bound	174	184	YRATHQEAINC	1305.6	3.70251	10	1.43282	0.097445
M2R bound	238	250	DETTNRMHESLML	1576.71	5.40615	100	2.34889	0.539054		M2R bound	122	128	SIYNLKT	838.467	4.65775	100	1.86901	0.0656073												GoA bound	404	411	NVMVLINT	903.497	6.44048	100	2.23119	0.139758		GoA bound	174	184	YRATHQEAINC	1305.6	3.70858	100	1.67907	0.0155083
M2R bound	238	250	DETTNRMHESLML	1576.71	5.40713	1000	2.92262	0.789034		M2R bound	122	128	SIYNLKT	838.467	4.65016	1000	1.99195	0.0338413												GoA bound	404	411	NVMVLINT	903.497	6.44418	1000	2.30987	0.0588567		GoA bound	174	184	YRATHQEAINC	1305.6	3.70624	1000	2.48705	0.0253236
M2R bound	238	250	DETTNRMHESLML	1576.71	5.40652	10000	3.66717	1.10885		M2R bound	122	128	SIYNLKT	838.467	4.65129	10000	2.50326	0.225805												GoA bound	404	411	NVMVLINT	903.497	6.43823	10000	2.20588	0.0982419		GoA bound	174	184	YRATHQEAINC	1305.6	3.70062	10000	3.59158	0.0139434
β2AR bound	238	250	DETTNRMHESLML	1576.71	5.42233	10	1.1514	0.585424		β2AR bound	122	128	SIYNLKT	838.467	4.66403	10	1.4564	0.183149												Alone	408	415	LINTFCAP	878.444	6.22593	10	0.706176	0.0695588		Alone	198	205	AYAIASSI	795.425	6.92682	10	-0.0074395	0.0519264
β2AR bound	238	250	DETTNRMHESLML	1576.71	5.42895	100	1.80929	0.695419		β2AR bound	122	128	SIYNLKT	838.467	4.66992	100	1.86941	0.0242017												Alone	408	415	LINTFCAP	878.444	6.21119	100	1.30908	0.129788		Alone	198	205	AYAIASSI	795.425	6.93176	100	0.009564	0.0595186
β2AR bound	238	250	DETTNRMHESLML	1576.71	5.41233	1000	2.37278	0.778946		β2AR bound	122	128	SIYNLKT	838.467	4.66446	1000	2.05784	0.0245995												Alone	408	415	LINTFCAP	878.444	6.21718	1000	1.92467	0.104128		Alone	198	205	AYAIASSI	795.425	6.92188	1000	-0.0097795	0.0354451
β2AR bound	238	250	DETTNRMHESLML	1576.71	5.41869	10000	2.77407	1.04886		β2AR bound	122	128	SIYNLKT	838.467	4.66202	10000	2.49635	0.123972												Alone	408	415	LINTFCAP	878.444	6.21889	10000	1.7819	0.0671348		Alone	198	205	AYAIASSI	795.425	6.91844	10000	-0.0222415	0.0592195
Alone	251	259	FDSICNNKF	1087.49	5.27179	10	1.13543	0.198585		Alone	125	138	NLKTREGNVRVSRE	1657.91	3.50866	10	5.84856	0.119194												GoA bound	408	415	LINTFCAP	878.444	6.16541	10	1.23634	0.0587019		GoA bound	198	205	AYAIASSI	795.425	6.91897	10	0.0966695	0.109987
Alone	251	259	FDSICNNKF	1087.49	5.27347	100	1.75014	0.205208		Alone	125	138	NLKTREGNVRVSRE	1657.91	3.51573	100	6.71803	0.0958095												GoA bound	408	415	LINTFCAP	878.444	6.16603	100	1.57337	0.0153895		GoA bound	198	205	AYAIASSI	795.425	6.92612	100	0.120986	0.202379
Alone	251	259	FDSICNNKF	1087.49	5.28031	1000	1.83857	0.208591		Alone	125	138	NLKTREGNVRVSRE	1657.91	3.51336	1000	6.87048	0.185988												GoA bound	408	415	LINTFCAP	878.444	6.16873	1000	2.21189	0.0139781		GoA bound	198	205	AYAIASSI	795.425	6.92167	1000	0.133306	0.152322
Alone	251	259	FDSICNNKF	1087.49	5.26383	10000	2.00532	0.22976		Alone	125	138	NLKTREGNVRVSRE	1657.91	3.51435	10000	7.18718	0.244606												GoA bound	408	415	LINTFCAP	878.444	6.1666	10000	2.21854	0.0540781		GoA bound	198	205	AYAIASSI	795.425	6.91684	10000	0.184713	0.301823
M2R bound	251	259	FDSICNNKF	1087.49	5.27308	10	1.01851	0.106052		M2R bound	125	138	NLKTREGNVRVSRE	1657.91	3.51317	10	5.85352	0.113729												Alone	445	456	ATFKKTFKHLLM	1464.84	4.78175	10	2.00703	0.383501		Alone	203	216	SSIVSFYVPLVIMV	1553.86	9.80695	10	0.293869	0.109797
M2R bound	251	259	FDSICNNKF	1087.49	5.26961	100	1.63084	0.239856		M2R bound	125	138	NLKTREGNVRVSRE	1657.91	3.51194	100	6.72739	0.238283												Alone	445	456	ATFKKTFKHLLM	1464.84	4.78905	100	3.34823	0.535029		Alone	203	216	SSIVSFYVPLVIMV	1553.86	9.53581	100	0.336866	0.110932
M2R bound	251	259	FDSICNNKF	1087.49	5.26932	1000	1.97681	0.235733		M2R bound	125	138	NLKTREGNVRVSRE	1657.91	3.50798	1000	7.00427	0.176063												Alone	445	456	ATFKKTFKHLLM	1464.84	4.77242	1000	4.21526	0.42008		Alone	203	216	SSIVSFYVPLVIMV	1553.86	9.81643	1000	0.138719	0.0154595
M2R bound	251	259	FDSICNNKF	1087.49	5.27055	10000	2.29482	0.27762		M2R bound	125	138	NLKTREGNVRVSRE	1657.91	3.50877	10000	7.25369	0.364998												Alone	445	456	ATFKKTFKHLLM	1464.84	4.7788	10000	4.11002	0.444672		Alone	203	216	SSIVSFYVPLVIMV	1553.86	9.53202	10000	0.175425	0.00602596
β2AR bound	251	259	FDSICNNKF	1087.49	5.27917	10	1.00858	0.135724		β2AR bound	125	138	NLKTREGNVRVSRE	1657.91	3.52113	10	6.11048	0.0912877												GoA bound	445	456	ATFKKTFKHLLM	1464.84	4.71182	10	1.15388	0.10838		GoA bound	203	216	SSIVSFYVPLVIMV	1553.86	9.49495	10	0.138988	0.0120038
β2AR bound	251	259	FDSICNNKF	1087.49	5.28433	100	1.704	0.152841		β2AR bound	125	138	NLKTREGNVRVSRE	1657.91	3.52298	100	6.71071	0.0221117												GoA bound	445	456	ATFKKTFKHLLM	1464.84	4.70954	100	2.56496	0.448948		GoA bound	203	216	SSIVSFYVPLVIMV	1553.86	9.50618	100	0.0655485	0.0655976
β2AR bound	251	259	FDSICNNKF	1087.49	5.26709	1000	1.85925	0.138152		β2AR bound	125	138	NLKTREGNVRVSRE	1657.91	3.5229	1000	6.94081	0.205208												GoA bound	445	456	ATFKKTFKHLLM	1464.84	4.70926	1000	3.77934	0.2439		GoA bound	203	216	SSIVSFYVPLVIMV	1553.86	9.49229	1000	0.056346
β2AR bound	251	259	FDSICNNKF	1087.49	5.27362	10000	1.99397	0.165604		β2AR bound	125	138	NLKTREGNVRVSRE	1657.91	3.51345	10000	7.33568	0.313801												GoA bound	445	456	ATFKKTFKHLLM	1464.84	4.77942	10000	3.87401	0.249103		GoA bound	203	216	SSIVSFYVPLVIMV	1553.86	9.50513	10000	0.140726	0.0328444
Alone	268	275	FLNKKDLF	1024.58	5.25785	10	0.324526	0.141984		Alone	139	148	LAGHTGYLSC	1021.48	4.74338	10	0.303011	0.0419724												Alone	457	470	CHYKNIGATRPAGL	1500.77	4.10039	10	5.46229	0.0605304		Alone	209	215	YVPLVIM	834.479	6.93594	10	0.0129927	0.0411764
Alone	268	275	FLNKKDLF	1024.58	5.2599	100	0.336987	0.109396		Alone	139	148	LAGHTGYLSC	1021.48	4.75086	100	0.538976	0.0841994												Alone	457	470	CHYKNIGATRPAGL	1500.77	4.11152	100	5.54612	0.151658		Alone	209	215	YVPLVIM	834.479	6.93963	100	0.0116593	0.00837169
Alone	268	275	FLNKKDLF	1024.58	5.26298	1000	0.651743	0.164244		Alone	139	148	LAGHTGYLSC	1021.48	4.74564	1000	0.700183	0.0431218												Alone	457	470	CHYKNIGATRPAGL	1500.77	4.09905	1000	5.37534	0.127353		Alone	209	215	YVPLVIM	834.479	6.93108	1000	0.0300893	0.0198061
Alone	268	275	FLNKKDLF	1024.58	5.22633	10000	1.01946	0.280247		Alone	139	148	LAGHTGYLSC	1021.48	4.74436	10000	0.744255	0.0561723												Alone	457	470	CHYKNIGATRPAGL	1500.77	4.1029	10000	5.47552	0.255832		Alone	209	215	YVPLVIM	834.479	6.92635	10000	0.0752877	0.0441564
M2R bound	268	275	FLNKKDLF	1024.58	5.25797	10	0.920682	0.0824409		M2R bound	139	148	LAGHTGYLSC	1021.48	4.75759	10	0.262702	0.0626132												GoA bound	457	470	CHYKNIGATRPAGL	1500.77	4.05717	10	5.51605	0.083491		GoA bound	209	215	YVPLVIM	834.479	6.91985	10	-0.0510083	0.0320985
M2R bound	268	275	FLNKKDLF	1024.58	5.25297	100	1.61469	0.398775		M2R bound	139	148	LAGHTGYLSC	1021.48	4.74199	100	0.45764	0.0088211												GoA bound	457	470	CHYKNIGATRPAGL	1500.77	4.05551	100	5.49893	0.261844		GoA bound	209	215	YVPLVIM	834.479	6.92571	100	-0.00900467	0.0623563
M2R bound	268	275	FLNKKDLF	1024.58	5.25039	1000	1.99446	0.216899		M2R bound	139	148	LAGHTGYLSC	1021.48	4.73806	1000	0.696	0.0341608												GoA bound	457	470	CHYKNIGATRPAGL	1500.77	4.05282	1000	5.46044	0.174489		GoA bound	209	215	YVPLVIM	834.479	6.92058	1000	0.00974467	0.0803337
M2R bound	268	275	FLNKKDLF	1024.58	5.25409	10000	2.18444	0.339416		M2R bound	139	148	LAGHTGYLSC	1021.48	4.73687	10000	0.72831	0.0293124												GoA bound	457	470	CHYKNIGATRPAGL	1500.77	4.05517	10000	5.4525	0.31282		GoA bound	209	215	YVPLVIM	834.479	6.91253	10000	0.001455	0.0684624
β2AR bound	268	275	FLNKKDLF	1024.58	5.26427	10	0.301167	0.0994325		β2AR bound	139	148	LAGHTGYLSC	1021.48	4.75003	10	0.247497	0.0189829												Alone	458	470	HYKNIGATRPAGL	1397.76	3.99191	10	5.08077	0.109442		Alone	215	224	MVFVYSRVFQ	1275.66	6.98529	10	0.0860175	0.0853754
β2AR bound	268	275	FLNKKDLF	1024.58	5.27028	100	0.60933	0.0986272		β2AR bound	139	148	LAGHTGYLSC	1021.48	4.75539	100	0.441992	0.0291736												Alone	458	470	HYKNIGATRPAGL	1397.76	4.00187	100	5.1548	0.0881691		Alone	215	224	MVFVYSRVFQ	1275.66	6.98951	100	0.0117445	0.0320171
β2AR bound	268	275	FLNKKDLF	1024.58	5.25229	1000	1.39775	0.110754		β2AR bound	139	148	LAGHTGYLSC	1021.48	4.7511	1000	0.690483	0.0235339												Alone	458	470	HYKNIGATRPAGL	1397.76	3.9902	1000	4.96926	0.115819		Alone	215	224	MVFVYSRVFQ	1275.66	6.9793	1000	0.263896	0.0102743
β2AR bound	268	275	FLNKKDLF	1024.58	5.25706	10000	1.94379	0.184507		β2AR bound	139	148	LAGHTGYLSC	1021.48	4.75049	10000	0.719244	0.0374852												Alone	458	470	HYKNIGATRPAGL	1397.76	3.99379	10000	5.09404	0.217175		Alone	215	224	MVFVYSRVFQ	1275.66	6.97522	10000	0.47439	0.0866029
Alone	268	285	FLNKKDLFGEKIKKSPLT	2106.23	4.46938	10	1.63234	0.39381		Alone	141	151	GHTGYLSCCRF	1243.53	6.03151	10	1.25497	0.0514335												GoA bound	458	470	HYKNIGATRPAGL	1397.76	3.94455	10	5.13064	0.0362026		GoA bound	215	224	MVFVYSRVFQ	1275.66	6.97436	10	0.009777	0.132495
Alone	268	285	FLNKKDLFGEKIKKSPLT	2106.23	4.47703	100	2.84904	0.364161		Alone	141	151	GHTGYLSCCRF	1243.53	6.02118	100	2.06394	0.138756												GoA bound	458	470	HYKNIGATRPAGL	1397.76	3.94145	100	5.13711	0.176178		GoA bound	215	224	MVFVYSRVFQ	1275.66	6.97728	100	0.0916815	0.00147432
Alone	268	285	FLNKKDLFGEKIKKSPLT	2106.23	4.48367	1000	4.18602	0.325287		Alone	141	151	GHTGYLSCCRF	1243.53	6.01811	1000	2.67714	0.132268												GoA bound	458	470	HYKNIGATRPAGL	1397.76	3.94055	1000	5.08577	0.115158		GoA bound	215	224	MVFVYSRVFQ	1275.66	6.97811	1000	0.171778	0.0520897
Alone	268	285	FLNKKDLFGEKIKKSPLT	2106.23	4.4692	10000	4.78866	0.384261		Alone	141	151	GHTGYLSCCRF	1243.53	6.02301	10000	3.46737	0.242125												GoA bound	458	470	HYKNIGATRPAGL	1397.76	3.94139	10000	5.11517	0.208126		GoA bound	215	224	MVFVYSRVFQ	1275.66	6.96572	10000	0.024089	0.275637
M2R bound	268	285	FLNKKDLFGEKIKKSPLT	2106.23	4.47626	10	2.48784	0.36796		M2R bound	141	151	GHTGYLSCCRF	1243.53	6.02995	10	1.27602	0.119836																						Alone	223	240	FQEAKRQLQKIDKSEGRF	2208.19	4.02335	10	8.19818	0.736308
M2R bound	268	285	FLNKKDLFGEKIKKSPLT	2106.23	4.47413	100	5.24004	0.807363		M2R bound	141	151	GHTGYLSCCRF	1243.53	6.01893	100	2.05526	0.0989341																						Alone	223	240	FQEAKRQLQKIDKSEGRF	2208.19	4.02647	100	8.81801	0.246901
M2R bound	268	285	FLNKKDLFGEKIKKSPLT	2106.23	4.47514	1000	6.29714	0.459891		M2R bound	141	151	GHTGYLSCCRF	1243.53	6.01796	1000	2.55627	0.19098																						Alone	223	240	FQEAKRQLQKIDKSEGRF	2208.19	4.01244	1000	8.79077	0.255369
M2R bound	268	285	FLNKKDLFGEKIKKSPLT	2106.23	4.47508	10000	6.41888	0.52472		M2R bound	141	151	GHTGYLSCCRF	1243.53	6.01441	10000	2.6622	0.685857																						Alone	223	240	FQEAKRQLQKIDKSEGRF	2208.19	4.01043	10000	8.84986	0.302862
β2AR bound	268	285	FLNKKDLFGEKIKKSPLT	2106.23	4.47626	10	1.41771	0.252822		β2AR bound	141	151	GHTGYLSCCRF	1243.53	6.02297	10	1.36611	0.164758																						GoA bound	223	240	FQEAKRQLQKIDKSEGRF	2208.19	3.98491	10	8.18714	0.560567
β2AR bound	268	285	FLNKKDLFGEKIKKSPLT	2106.23	4.47413	100	3.17834	0.433757		β2AR bound	141	151	GHTGYLSCCRF	1243.53	6.03079	100	2.27208	0.0822639																						GoA bound	223	240	FQEAKRQLQKIDKSEGRF	2208.19	3.98297	100	8.86432	0.229311
β2AR bound	268	285	FLNKKDLFGEKIKKSPLT	2106.23	4.47514	1000	5.35865	0.288972		β2AR bound	141	151	GHTGYLSCCRF	1243.53	6.02866	1000	2.71457	0.113608																						GoA bound	223	240	FQEAKRQLQKIDKSEGRF	2208.19	3.97727	1000	8.87982	0.163943
β2AR bound	268	285	FLNKKDLFGEKIKKSPLT	2106.23	4.47508	10000	6.30721	0.3879		β2AR bound	141	151	GHTGYLSCCRF	1243.53	6.02222	10000	3.09362	0.379403																						GoA bound	223	240	FQEAKRQLQKIDKSEGRF	2208.19	3.97432	10000	8.93342	0.371672
Alone	268	287	FLNKKDLFGEKIKKSPLTIC	2322.33	4.95891	10	1.3955	0.385665		Alone	157	168	IVTSSGDTTCAL	1167.56	4.99443	10	0.617936	0.115193																						Alone	227	240	KRQLQKIDKSEGRF	1732.98	3.47395	10	5.26589	0.383199
Alone	268	287	FLNKKDLFGEKIKKSPLTIC	2322.33	4.96384	100	2.54357	0.462987		Alone	157	168	IVTSSGDTTCAL	1167.56	5.00211	100	0.598359	0.0626823																						Alone	227	240	KRQLQKIDKSEGRF	1732.98	3.47167	100	5.17594	0.274717
Alone	268	287	FLNKKDLFGEKIKKSPLTIC	2322.33	4.96919	1000	4.25492	0.45872		Alone	157	168	IVTSSGDTTCAL	1167.56	4.99544	1000	0.541987	0.0333797																						Alone	227	240	KRQLQKIDKSEGRF	1732.98	3.46576	1000	5.0938	0.262257
Alone	268	287	FLNKKDLFGEKIKKSPLTIC	2322.33	4.95242	10000	5.19616	0.39628		Alone	157	168	IVTSSGDTTCAL	1167.56	4.99355	10000	0.506693	0.117364																						Alone	227	240	KRQLQKIDKSEGRF	1732.98	3.46197	10000	5.13827	0.365607
M2R bound	268	287	FLNKKDLFGEKIKKSPLTIC	2322.33	4.96173	10	2.14299	0.346847		M2R bound	157	168	IVTSSGDTTCAL	1167.56	5.00531	10	0.567561	0.127001																						GoA bound	227	240	KRQLQKIDKSEGRF	1732.98	3.44476	10	4.9718	0.243527
M2R bound	268	287	FLNKKDLFGEKIKKSPLTIC	2322.33	4.96069	100	4.78903	0.819769		M2R bound	157	168	IVTSSGDTTCAL	1167.56	4.99252	100	0.542945	0.0999866																						GoA bound	227	240	KRQLQKIDKSEGRF	1732.98	3.44819	100	4.99931	0.312456
M2R bound	268	287	FLNKKDLFGEKIKKSPLTIC	2322.33	4.95979	1000	6.60186	0.489574		M2R bound	157	168	IVTSSGDTTCAL	1167.56	4.98974	1000	0.551595	0.103221																						GoA bound	227	240	KRQLQKIDKSEGRF	1732.98	3.44589	1000	5.03286	0.264743
M2R bound	268	287	FLNKKDLFGEKIKKSPLTIC	2322.33	4.95903	10000	6.86145	0.547105		M2R bound	157	168	IVTSSGDTTCAL	1167.56	4.98467	10000	0.515806	0.138511																						GoA bound	227	240	KRQLQKIDKSEGRF	1732.98	3.43945	10000	5.15046	0.516274
β2AR bound	268	287	FLNKKDLFGEKIKKSPLTIC	2322.33	4.97192	10	1.14692	0.273352		β2AR bound	157	168	IVTSSGDTTCAL	1167.56	5.00226	10	0.588459	0.0581901																						Alone	246	264	SQVEQDGRTGHGLRRSSKF	2145.09	3.27818	10	6.22544	0.504106
β2AR bound	268	287	FLNKKDLFGEKIKKSPLTIC	2322.33	4.97729	100	2.70592	0.463535		β2AR bound	157	168	IVTSSGDTTCAL	1167.56	5.00661	100	0.542884	0.0318966																						Alone	246	264	SQVEQDGRTGHGLRRSSKF	2145.09	3.28401	100	6.17646	0.388907
β2AR bound	268	287	FLNKKDLFGEKIKKSPLTIC	2322.33	4.95923	1000	5.27053	0.456689		β2AR bound	157	168	IVTSSGDTTCAL	1167.56	5.00347	1000	0.559521	0.019503																						Alone	246	264	SQVEQDGRTGHGLRRSSKF	2145.09	3.27399	1000	6.103	0.420343
β2AR bound	268	287	FLNKKDLFGEKIKKSPLTIC	2322.33	4.96533	10000	6.58351	0.447918		β2AR bound	157	168	IVTSSGDTTCAL	1167.56	5.00069	10000	0.514342	0.159311																						Alone	246	264	SQVEQDGRTGHGLRRSSKF	2145.09	3.27098	10000	6.21186	0.566358
Alone	268	288	FLNKKDLFGEKIKKSPLTICF	2469.39	5.60441	10	1.53028	0.420492		Alone	169	190	WDIETGQQTTTFTGHTGDVMSL	2425.1	6.17482	10	2.15851	0.363198																						GoA bound	246	264	SQVEQDGRTGHGLRRSSKF	2145.09	3.25784	10	6.06648	0.194997
Alone	268	288	FLNKKDLFGEKIKKSPLTICF	2469.39	5.49148	100	2.6891	0.380721		Alone	169	190	WDIETGQQTTTFTGHTGDVMSL	2425.1	6.16624	100	3.03539	0.180617																						GoA bound	246	264	SQVEQDGRTGHGLRRSSKF	2145.09	3.2612	100	6.06591	0.30713
Alone	268	288	FLNKKDLFGEKIKKSPLTICF	2469.39	5.50073	1000	4.29026	0.377831		Alone	169	190	WDIETGQQTTTFTGHTGDVMSL	2425.1	6.16291	1000	3.82364	0.290597																						GoA bound	246	264	SQVEQDGRTGHGLRRSSKF	2145.09	3.25722	1000	6.08935	0.245389
Alone	268	288	FLNKKDLFGEKIKKSPLTICF	2469.39	5.49159	10000	5.24041	0.379925		Alone	169	190	WDIETGQQTTTFTGHTGDVMSL	2425.1	6.16554	10000	4.83959	0.166361																						GoA bound	246	264	SQVEQDGRTGHGLRRSSKF	2145.09	3.25447	10000	6.18961	0.638989
M2R bound	268	288	FLNKKDLFGEKIKKSPLTICF	2469.39	5.60709	10	2.04656	0.312547		M2R bound	169	190	WDIETGQQTTTFTGHTGDVMSL	2425.1	6.16885	10	1.87968	0.0387401																						Alone	248	264	VEQDGRTGHGLRRSSKF	1930	3.153	10	4.18685	0.0468317
M2R bound	268	288	FLNKKDLFGEKIKKSPLTICF	2469.39	5.60176	100	4.71234	0.831586		M2R bound	169	190	WDIETGQQTTTFTGHTGDVMSL	2425.1	6.15822	100	2.90122	0.11391																						Alone	248	264	VEQDGRTGHGLRRSSKF	1930	3.15904	100	4.17789	0.0108223
M2R bound	268	288	FLNKKDLFGEKIKKSPLTICF	2469.39	5.60218	1000	6.71479	0.566517		M2R bound	169	190	WDIETGQQTTTFTGHTGDVMSL	2425.1	6.15653	1000	3.61292	0.0709207																						Alone	248	264	VEQDGRTGHGLRRSSKF	1930	3.15079	1000	4.12344	0.026141
M2R bound	268	288	FLNKKDLFGEKIKKSPLTICF	2469.39	5.59786	10000	7.03908	0.491286		M2R bound	169	190	WDIETGQQTTTFTGHTGDVMSL	2425.1	6.14842	10000	4.57523	0.133871																						Alone	248	264	VEQDGRTGHGLRRSSKF	1930	3.14553	10000	4.17444	0.0616053
β2AR bound	268	288	FLNKKDLFGEKIKKSPLTICF	2469.39	5.61029	10	1.19085	0.256848		β2AR bound	169	190	WDIETGQQTTTFTGHTGDVMSL	2425.1	6.16794	10	2.05155	0.056267																						GoA bound	248	264	VEQDGRTGHGLRRSSKF	1930	3.13967	10	4.24025	0.0959714
β2AR bound	268	288	FLNKKDLFGEKIKKSPLTICF	2469.39	5.61468	100	2.7345	0.370569		β2AR bound	169	190	WDIETGQQTTTFTGHTGDVMSL	2425.1	6.17051	100	3.11605	0.0673912																						GoA bound	248	264	VEQDGRTGHGLRRSSKF	1930	3.14664	100	4.19889	0.0152954
β2AR bound	268	288	FLNKKDLFGEKIKKSPLTICF	2469.39	5.60097	1000	5.15342	0.390503		β2AR bound	169	190	WDIETGQQTTTFTGHTGDVMSL	2425.1	6.16438	1000	3.84778	0.198131																						GoA bound	248	264	VEQDGRTGHGLRRSSKF	1930	3.1415	1000	4.27928	0.173631
β2AR bound	268	288	FLNKKDLFGEKIKKSPLTICF	2469.39	5.59927	10000	6.75132	0.398166		β2AR bound	169	190	WDIETGQQTTTFTGHTGDVMSL	2425.1	6.15736	10000	4.84758	0.2856																						GoA bound	248	264	VEQDGRTGHGLRRSSKF	1930	3.12569	10000	4.07312	0.00924896
Alone	269	288	LNKKDLFGEKIKKSPLTICF	2322.33	5.50227	10	1.32154	0.176307		Alone	190	198	LSLAPDTRL	985.568	5.14916	10	1.37175	0.111582																						Alone	250	264	QDGRTGHGLRRSSKF	1701.89	3.15188	10	3.71117	0.0709044
Alone	269	288	LNKKDLFGEKIKKSPLTICF	2322.33	5.49148	100	2.4165	0.146329		Alone	190	198	LSLAPDTRL	985.568	5.15213	100	1.96442	0.113821																						Alone	250	264	QDGRTGHGLRRSSKF	1701.89	3.1574	100	3.76629	0.136491
Alone	269	288	LNKKDLFGEKIKKSPLTICF	2322.33	5.50073	1000	4.43595	0.571778		Alone	190	198	LSLAPDTRL	985.568	5.14891	1000	2.12552	0.104932																						Alone	250	264	QDGRTGHGLRRSSKF	1701.89	3.14708	1000	3.77067	0.0474235
Alone	269	288	LNKKDLFGEKIKKSPLTICF	2322.33	5.49159	10000	5.44609	0.377823		Alone	190	198	LSLAPDTRL	985.568	5.1497	10000	2.52895	0.174897																						Alone	250	264	QDGRTGHGLRRSSKF	1701.89	3.14149	10000	3.82489	0.165871
M2R bound	269	288	LNKKDLFGEKIKKSPLTICF	2322.33	5.49445	10	1.74845	0.342302		M2R bound	190	198	LSLAPDTRL	985.568	5.16035	10	1.3712	0.0640598																						GoA bound	250	264	QDGRTGHGLRRSSKF	1701.89	3.1373	10	3.98873	0.0375099
M2R bound	269	288	LNKKDLFGEKIKKSPLTICF	2322.33	5.48865	100	4.95075	0.667109		M2R bound	190	198	LSLAPDTRL	985.568	5.14266	100	2.07842	0.0809183																						GoA bound	250	264	QDGRTGHGLRRSSKF	1701.89	3.14535	100	3.72555	0.180491
M2R bound	269	288	LNKKDLFGEKIKKSPLTICF	2322.33	5.48684	1000	6.95287	0.422855		M2R bound	190	198	LSLAPDTRL	985.568	5.14035	1000	2.13319	0.0644918																						GoA bound	250	264	QDGRTGHGLRRSSKF	1701.89	3.14048	1000	3.73065	0.0853089
M2R bound	269	288	LNKKDLFGEKIKKSPLTICF	2322.33	5.48296	10000	7.54323	0.560244		M2R bound	190	198	LSLAPDTRL	985.568	5.13852	10000	2.57329	0.215734																						GoA bound	250	264	QDGRTGHGLRRSSKF	1701.89	3.12319	10000	3.68317	0.449084
β2AR bound	269	288	LNKKDLFGEKIKKSPLTICF	2322.33	5.49999	10	0.967977	0.2324		β2AR bound	190	198	LSLAPDTRL	985.568	5.15501	10	1.29355	0.0572864																						Alone	265	276	CLKEHKALKTLG	1340.77	3.26354	10	1.81216	0.108818
β2AR bound	269	288	LNKKDLFGEKIKKSPLTICF	2322.33	5.50676	100	2.61566	0.253762		β2AR bound	190	198	LSLAPDTRL	985.568	5.16416	100	1.94175	0.0598178																						Alone	265	276	CLKEHKALKTLG	1340.77	3.26952	100	2.72605	0.285332
β2AR bound	269	288	LNKKDLFGEKIKKSPLTICF	2322.33	5.48976	1000	5.53586	0.330915		β2AR bound	190	198	LSLAPDTRL	985.568	5.15855	1000	2.05113	0.0720139																						Alone	265	276	CLKEHKALKTLG	1340.77	3.25801	1000	3.32328	0.204488
β2AR bound	269	288	LNKKDLFGEKIKKSPLTICF	2322.33	5.48905	10000	7.37482	0.155022		β2AR bound	190	198	LSLAPDTRL	985.568	5.15686	10000	2.48049	0.180299																						Alone	265	276	CLKEHKALKTLG	1340.77	3.25517	10000	3.66348	0.0241979
Alone	289	298	PEYTGPNTYE	1170.49	4.43567	10	2.09496	0.169059		Alone	199	210	FVSGACDASAKL	1168.57	4.65394	10	0.437514	0.237431																						GoA bound	265	276	CLKEHKALKTLG	1340.77	3.24104	10	1.69887	0.0406898
Alone	289	298	PEYTGPNTYE	1170.49	4.43755	100	2.73327	0.128861		Alone	199	210	FVSGACDASAKL	1168.57	4.65701	100	0.439571	0.12748																						GoA bound	265	276	CLKEHKALKTLG	1340.77	3.25581	100	2.92926	0.262472
Alone	289	298	PEYTGPNTYE	1170.49	4.44503	1000	2.88655	0.149091		Alone	199	210	FVSGACDASAKL	1168.57	4.65364	1000	0.594245	0.121913																						GoA bound	265	276	CLKEHKALKTLG	1340.77	3.24028	1000	3.37126	0.220921
Alone	289	298	PEYTGPNTYE	1170.49	4.43112	10000	3.29807	0.219611		Alone	199	210	FVSGACDASAKL	1168.57	4.65261	10000	0.952889	0.0505303																						GoA bound	265	276	CLKEHKALKTLG	1340.77	3.23522	10000	3.4555	0.237355
M2R bound	289	298	PEYTGPNTYE	1170.49	4.44456	10	2.19055	0.148285		M2R bound	199	210	FVSGACDASAKL	1168.57	4.6631	10	0.380069	0.10365																						Alone	273	283	KTLGIIMGTFT	1181.66	5.88764	10	0.053833	0.0226769
M2R bound	289	298	PEYTGPNTYE	1170.49	4.44093	100	3.1825	0.349263		M2R bound	199	210	FVSGACDASAKL	1168.57	4.65148	100	0.400729	0.0763831																						Alone	273	283	KTLGIIMGTFT	1181.66	5.89934	100	0.0706045	0.0254311
M2R bound	289	298	PEYTGPNTYE	1170.49	4.43917	1000	3.56889	0.298393		M2R bound	199	210	FVSGACDASAKL	1168.57	4.64439	1000	0.560204	0.0591492																						Alone	273	283	KTLGIIMGTFT	1181.66	5.88669	1000	0.04984	0.0385416
M2R bound	289	298	PEYTGPNTYE	1170.49	4.44029	10000	3.7612	0.274113		M2R bound	199	210	FVSGACDASAKL	1168.57	4.64339	10000	1.05881	0.0374606																						Alone	273	283	KTLGIIMGTFT	1181.66	5.88201	10000	0.161096	0.00717784
β2AR bound	289	298	PEYTGPNTYE	1170.49	4.44498	10	1.93507	0.127069		β2AR bound	199	210	FVSGACDASAKL	1168.57	4.65689	10	0.429814	0.0451432																						GoA bound	273	283	KTLGIIMGTFT	1181.66	5.83815	10	-0.00095	0.141189
β2AR bound	289	298	PEYTGPNTYE	1170.49	4.45228	100	2.6743	0.141404		β2AR bound	199	210	FVSGACDASAKL	1168.57	4.66175	100	0.410576	0.043416																						GoA bound	273	283	KTLGIIMGTFT	1181.66	5.84044	100	-0.0609535	0.000348604
β2AR bound	289	298	PEYTGPNTYE	1170.49	4.43558	1000	2.96917	0.144231		β2AR bound	199	210	FVSGACDASAKL	1168.57	4.65687	1000	0.620125	0.0906787																						GoA bound	273	283	KTLGIIMGTFT	1181.66	5.8374	1000	0.10184
β2AR bound	289	298	PEYTGPNTYE	1170.49	4.44179	10000	3.47151	0.195655		β2AR bound	199	210	FVSGACDASAKL	1168.57	4.65235	10000	1.04735	0.0247227																						GoA bound	273	283	KTLGIIMGTFT	1181.66	5.83591	10000	0.040936	0.11711
Alone	324	333	TCATDTNNIQ	1080.46	3.46735	10	1.54699	0.158967		Alone	211	231	WDVREGMCRQTFTGHESDINA	2452.08	4.96147	10	2.03645	0.295989																						Alone	291	302	IVNIVHVIQDNL	1376.79	6.63626	10	1.22257	0.0165477
Alone	324	333	TCATDTNNIQ	1080.46	3.46926	100	1.68201	0.189803		Alone	211	231	WDVREGMCRQTFTGHESDINA	2452.08	4.9604	100	2.92683	0.289665																						Alone	291	302	IVNIVHVIQDNL	1376.79	6.64012	100	1.76888	0.0263023
Alone	324	333	TCATDTNNIQ	1080.46	3.47505	1000	1.90704	0.273332		Alone	211	231	WDVREGMCRQTFTGHESDINA	2452.08	4.95535	1000	4.26171	0.278197																						Alone	291	302	IVNIVHVIQDNL	1376.79	6.61733	1000	2.93918	0.329075
Alone	324	333	TCATDTNNIQ	1080.46	3.46463	10000	3.1772	0.332919		Alone	211	231	WDVREGMCRQTFTGHESDINA	2452.08	4.958	10000	4.82562	0.317833																						Alone	291	302	IVNIVHVIQDNL	1376.79	6.60701	10000	3.73858	0.640817
M2R bound	324	333	TCATDTNNIQ	1080.46	3.4733	10	3.14216	0.495432		M2R bound	211	231	WDVREGMCRQTFTGHESDINA	2452.08	4.97361	10	2.00219	0.120352																						GoA bound	291	302	IVNIVHVIQDNL	1376.79	6.63161	10	1.21247	0.155448
M2R bound	324	333	TCATDTNNIQ	1080.46	3.47493	100	3.72489	0.445168		M2R bound	211	231	WDVREGMCRQTFTGHESDINA	2452.08	4.95702	100	3.01817	0.295979																						GoA bound	291	302	IVNIVHVIQDNL	1376.79	6.63026	100	1.91866	0.148094
M2R bound	324	333	TCATDTNNIQ	1080.46	3.46793	1000	3.80715	0.345785		M2R bound	211	231	WDVREGMCRQTFTGHESDINA	2452.08	4.94913	1000	4.51915	0.292194																						GoA bound	291	302	IVNIVHVIQDNL	1376.79	6.61557	1000	3.54543	0.185756
M2R bound	324	333	TCATDTNNIQ	1080.46	3.47017	10000	3.79822	0.323723		M2R bound	211	231	WDVREGMCRQTFTGHESDINA	2452.08	4.9478	10000	4.88327	0.162818																						GoA bound	291	302	IVNIVHVIQDNL	1376.79	6.60269	10000	4.15232	0.161792
β2AR bound	324	333	TCATDTNNIQ	1080.46	3.47416	10	1.76084	0.0465831		β2AR bound	211	231	WDVREGMCRQTFTGHESDINA	2452.08	4.96851	10	1.95402	0.111423																						Alone	316	326	YVNSGFNPLIY	1286.64	6.71467	10	0.0471643	0.0874061
β2AR bound	324	333	TCATDTNNIQ	1080.46	3.48195	100	2.56428	0.0980645		β2AR bound	211	231	WDVREGMCRQTFTGHESDINA	2452.08	4.97338	100	2.91644	0.18628																						Alone	316	326	YVNSGFNPLIY	1286.64	6.71988	100	-0.0140143	0.110008
β2AR bound	324	333	TCATDTNNIQ	1080.46	3.46784	1000	3.59835	0.0779863		β2AR bound	211	231	WDVREGMCRQTFTGHESDINA	2452.08	4.96902	1000	4.44682	0.214665																						Alone	316	326	YVNSGFNPLIY	1286.64	6.70856	1000	0.134505	0.0914529
β2AR bound	324	333	TCATDTNNIQ	1080.46	3.46995	10000	3.82847	0.250451		β2AR bound	211	231	WDVREGMCRQTFTGHESDINA	2452.08	4.96282	10000	4.84102	0.170588																						Alone	316	326	YVNSGFNPLIY	1286.64	6.70061	10000	0.450279	0.139755
Alone	341	348	DIIIANNL	885.504	5.79241	10	1.77363	0.0155506		Alone	232	241	ICFFPNGNAF	1129.51	7.05807	10	0.497095	0.0756307																						GoA bound	316	326	YVNSGFNPLIY	1286.64	6.70299	10	-0.013029	0.162849
Alone	341	348	DIIIANNL	885.504	5.78156	100	1.96221	0.147501		Alone	232	241	ICFFPNGNAF	1129.51	7.04814	100	0.470302	0.161688																						GoA bound	316	326	YVNSGFNPLIY	1286.64	6.70411	100	0.0505187	0.118339
Alone	341	348	DIIIANNL	885.504	5.78927	1000	2.24452	0.173029		Alone	232	241	ICFFPNGNAF	1129.51	7.0441	1000	0.875059	0.0834876																						GoA bound	316	326	YVNSGFNPLIY	1286.64	6.69924	1000	0.165369	0.154035
Alone	341	348	DIIIANNL	885.504	5.77566	10000	2.83558	0.181453		Alone	232	241	ICFFPNGNAF	1129.51	7.04853	10000	1.16531	0.331569																						GoA bound	316	326	YVNSGFNPLIY	1286.64	6.69183	10000	0.381767	0.233064
M2R bound	341	348	DIIIANNL	885.504	5.78388	10	0.234618	0.0313626		M2R bound	232	241	ICFFPNGNAF	1129.51	7.04788	10	0.619119	0.153776																						Alone	333	339	RIAFQEL	876.494	5.62364	10	0.214732	0.0586581
M2R bound	341	348	DIIIANNL	885.504	5.78423	100	0.585118	0.0942845		M2R bound	232	241	ICFFPNGNAF	1129.51	7.04217	100	0.395515	0.456749																						Alone	333	339	RIAFQEL	876.494	5.63118	100	0.982685	0.335353
M2R bound	341	348	DIIIANNL	885.504	5.7869	1000	1.46752	0.116983		M2R bound	232	241	ICFFPNGNAF	1129.51	7.04916	1000	0.949318	0.161444																						Alone	333	339	RIAFQEL	876.494	5.61813	1000	2.48494	0.33178
M2R bound	341	348	DIIIANNL	885.504	5.78059	10000	1.96817	0.0881855		M2R bound	232	241	ICFFPNGNAF	1129.51	7.04695	10000	1.11609	0.543824																						Alone	333	339	RIAFQEL	876.494	5.61179	10000	2.90481	0.150242
β2AR bound	341	348	DIIIANNL	885.504	5.78639	10	1.51118	0.0952477		β2AR bound	232	241	ICFFPNGNAF	1129.51	7.05026	10	0.607614	0.0529731																						GoA bound	333	339	RIAFQEL	876.494	5.55981	10	0.239179	0.128145
β2AR bound	341	348	DIIIANNL	885.504	5.79078	100	1.85149	0.168464		β2AR bound	232	241	ICFFPNGNAF	1129.51	7.05352	100	0.673555	0.00218267																						GoA bound	333	339	RIAFQEL	876.494	5.56552	100	1.01481	0.563723
β2AR bound	341	348	DIIIANNL	885.504	5.77567	1000	2.2654	0.100724		β2AR bound	232	241	ICFFPNGNAF	1129.51	7.0524	1000	0.872024	0.120661																						GoA bound	333	339	RIAFQEL	876.494	5.55793	1000	2.44209	0.38705
β2AR bound	341	348	DIIIANNL	885.504	5.77646	10000	2.64237	0.174633		β2AR bound	232	241	ICFFPNGNAF	1129.51	7.05265	10000	1.47637	0.191393																						GoA bound	333	339	RIAFQEL	876.494	5.554	10000	2.82974	0.188389
Alone	341	353	DIIIANNLRGCGL	1371.74	6.09958	10	4.236	0.144591		Alone	241	249	FATGSDDAT	884.363	3.58146	10	0.398285	0.159024																						Alone	354	366	YSSNGNTGEQSGL	1313.56	4.22677	10	4.11845	0.206399
Alone	341	353	DIIIANNLRGCGL	1371.74	6.08366	100	4.74529	0.344212		Alone	241	249	FATGSDDAT	884.363	3.58839	100	0.360812	0.109254																						Alone	354	366	YSSNGNTGEQSGL	1313.56	4.23377	100	4.20061	0.0732716
Alone	341	353	DIIIANNLRGCGL	1371.74	6.09473	1000	5.04956	0.104082		Alone	241	249	FATGSDDAT	884.363	3.58645	1000	0.351301	0.0672932																						Alone	354	366	YSSNGNTGEQSGL	1313.56	4.2233	1000	4.1792	0.270821
Alone	341	353	DIIIANNLRGCGL	1371.74	6.08594	10000	5.86937	0.30673		Alone	241	249	FATGSDDAT	884.363	3.58245	10000	0.43987	0.00830454																						Alone	354	366	YSSNGNTGEQSGL	1313.56	4.21781	10000	4.16094	0.44975
M2R bound	341	353	DIIIANNLRGCGL	1371.74	6.09101	10	0.708501	0.0923084		M2R bound	241	249	FATGSDDAT	884.363	3.58783	10	0.285728	0.0498238																						GoA bound	354	366	YSSNGNTGEQSGL	1313.56	4.18932	10	3.90476	0.17225
M2R bound	341	353	DIIIANNLRGCGL	1371.74	6.09912	100	3.05181	0.341188		M2R bound	241	249	FATGSDDAT	884.363	3.58447	100	0.266083	0.0335492																						GoA bound	354	366	YSSNGNTGEQSGL	1313.56	4.19203	100	3.8308	0.128475
M2R bound	341	353	DIIIANNLRGCGL	1371.74	6.08143	1000	4.76039	0.758161		M2R bound	241	249	FATGSDDAT	884.363	3.58081	1000	0.295911	0.0221675																						GoA bound	354	366	YSSNGNTGEQSGL	1313.56	4.18949	1000	4.0681	0.378089
M2R bound	341	353	DIIIANNLRGCGL	1371.74	6.07901	10000	5.05072	0.521701		M2R bound	241	249	FATGSDDAT	884.363	3.58155	10000	0.408558	0.0116717																						GoA bound	354	366	YSSNGNTGEQSGL	1313.56	4.18449	10000	3.94101	0.424704
β2AR bound	341	353	DIIIANNLRGCGL	1371.74	6.09163	10	4.25106	0.192961		β2AR bound	241	249	FATGSDDAT	884.363	3.59086	10	0.323577	0.0571551																						Alone	369	388	EQEKENKLLAEDLPGTEDFV	2304.12	4.02921	10	3.90477	0.14593
β2AR bound	341	353	DIIIANNLRGCGL	1371.74	6.098	100	4.85593	0.326419		β2AR bound	241	249	FATGSDDAT	884.363	3.59677	100	0.299038	0.0297422																						Alone	369	388	EQEKENKLLAEDLPGTEDFV	2304.12	4.03565	100	3.92226	0.178851
β2AR bound	341	353	DIIIANNLRGCGL	1371.74	6.08437	1000	5.22586	0.201984		β2AR bound	241	249	FATGSDDAT	884.363	3.59336	1000	0.346783	0.0779979																						Alone	369	388	EQEKENKLLAEDLPGTEDFV	2304.12	4.02309	1000	3.8622	0.0590319
β2AR bound	341	353	DIIIANNLRGCGL	1371.74	6.08042	10000	5.59472	0.232916		β2AR bound	241	249	FATGSDDAT	884.363	3.58186	10000	0.421712	0.00430046																						Alone	369	388	EQEKENKLLAEDLPGTEDFV	2304.12	4.02101	10000	3.95731	0.241666
Alone	342	348	IIIANNL	770.477	5.42956	10	1.74616	0.140226		Alone	253	261	FDLRADQEL	1106.55	5.37144	10	0.237897	0.0494954																						GoA bound	369	388	EQEKENKLLAEDLPGTEDFV	2304.12	3.97322	10	3.47868	0.207895
Alone	342	348	IIIANNL	770.477	5.42774	100	2.20066	0.131157		Alone	253	261	FDLRADQEL	1106.55	5.36891	100	0.593894	0.0837382																						GoA bound	369	388	EQEKENKLLAEDLPGTEDFV	2304.12	3.97842	100	3.48474	0.174307
Alone	342	348	IIIANNL	770.477	5.43546	1000	2.51221	0.120069		Alone	253	261	FDLRADQEL	1106.55	5.36791	1000	0.802515	0.0463215																						GoA bound	369	388	EQEKENKLLAEDLPGTEDFV	2304.12	3.97763	1000	3.57831	0.371861
Alone	342	348	IIIANNL	770.477	5.4184	10000	2.93404	0.126981		Alone	253	261	FDLRADQEL	1106.55	5.3674	10000	1.16952	0.00667628																						GoA bound	369	388	EQEKENKLLAEDLPGTEDFV	2304.12	3.97022	10000	4.04498	0.246137
M2R bound	342	348	IIIANNL	770.477	5.43124	10	0.229754	0.0505021		M2R bound	253	261	FDLRADQEL	1106.55	5.37887	10	0.225962	0.06092																						Alone	373	395	ENKLLAEDLPGTEDFVGHQGTVP	2466.21	4.02819	10	4.11099	0.0647187
M2R bound	342	348	IIIANNL	770.477	5.42981	100	0.574382	0.10761		M2R bound	253	261	FDLRADQEL	1106.55	5.36405	100	0.587505	0.0168334																						Alone	373	395	ENKLLAEDLPGTEDFVGHQGTVP	2466.21	4.03359	100	4.12743	0.0751874
M2R bound	342	348	IIIANNL	770.477	5.42787	1000	1.69276	0.0558411		M2R bound	253	261	FDLRADQEL	1106.55	5.35959	1000	0.81456	0.0311223																						Alone	373	395	ENKLLAEDLPGTEDFVGHQGTVP	2466.21	4.02081	1000	4.09256	0.0671645
M2R bound	342	348	IIIANNL	770.477	5.42521	10000	2.23769	0.0890891		M2R bound	253	261	FDLRADQEL	1106.55	5.35517	10000	1.23684	0.0282661																						Alone	373	395	ENKLLAEDLPGTEDFVGHQGTVP	2466.21	4.01675	10000	4.09272	0.0974768
β2AR bound	342	348	IIIANNL	770.477	5.4367	10	1.63373	0.143807		β2AR bound	253	261	FDLRADQEL	1106.55	5.37466	10	0.205373	0.0425066																						GoA bound	373	395	ENKLLAEDLPGTEDFVGHQGTVP	2466.21	3.96848	10	3.9351	0.0706343
β2AR bound	342	348	IIIANNL	770.477	5.44306	100	2.08205	0.174112		β2AR bound	253	261	FDLRADQEL	1106.55	5.3801	100	0.53447	0.00789861																						GoA bound	373	395	ENKLLAEDLPGTEDFVGHQGTVP	2466.21	3.97336	100	3.92016	0.0504563
β2AR bound	342	348	IIIANNL	770.477	5.42411	1000	2.52198	0.0814721		β2AR bound	253	261	FDLRADQEL	1106.55	5.37541	1000	0.830185	0.0465679																						GoA bound	373	395	ENKLLAEDLPGTEDFVGHQGTVP	2466.21	3.97362	1000	3.99403	0.0113922
β2AR bound	342	348	IIIANNL	770.477	5.43021	10000	2.86792	0.181069		β2AR bound	253	261	FDLRADQEL	1106.55	5.37132	10000	1.19374	0.0291416																						GoA bound	373	395	ENKLLAEDLPGTEDFVGHQGTVP	2466.21	3.96827	10000	3.85707	0.0766546
Alone	342	353	IIIANNLRGCGL	1256.71	5.76152	10	4.25808	0.148394		Alone	262	271	MTYSHDNIIC	1196.51	5.01887	10	1.01405	0.0230969																						Alone	376	393	LLAEDLPGTEDFVGHQGT	1898.91	4.33699	10	3.09065	0.00350937
Alone	342	353	IIIANNLRGCGL	1256.71	5.75304	100	4.64149	0.200953		Alone	262	271	MTYSHDNIIC	1196.51	5.02138	100	1.88732	0.175713																						Alone	376	393	LLAEDLPGTEDFVGHQGT	1898.91	4.34377	100	3.21975	0.0536906
Alone	342	353	IIIANNLRGCGL	1256.71	5.76235	1000	4.98124	0.235417		Alone	262	271	MTYSHDNIIC	1196.51	5.01658	1000	2.4463	0.205193																						Alone	376	393	LLAEDLPGTEDFVGHQGT	1898.91	4.33358	1000	3.16839	0.0186613
Alone	342	353	IIIANNLRGCGL	1256.71	5.75469	10000	5.40639	0.269906		Alone	262	271	MTYSHDNIIC	1196.51	5.01599	10000	2.33798	0.0582614																						Alone	376	393	LLAEDLPGTEDFVGHQGT	1898.91	4.32713	10000	3.21161	0.0143564
M2R bound	342	353	IIIANNLRGCGL	1256.71	5.76288	10	1.16269	0.0977693		M2R bound	262	271	MTYSHDNIIC	1196.51	5.03273	10	1.06369	0.0317123																						GoA bound	376	393	LLAEDLPGTEDFVGHQGT	1898.91	4.29264	10	3.34091	0.0479114
M2R bound	342	353	IIIANNLRGCGL	1256.71	5.76037	100	2.74249	0.245886		M2R bound	262	271	MTYSHDNIIC	1196.51	5.01397	100	1.92953	0.040023																						GoA bound	376	393	LLAEDLPGTEDFVGHQGT	1898.91	4.29575	100	3.42588	0.0114778
M2R bound	342	353	IIIANNLRGCGL	1256.71	5.75964	1000	4.34928	0.128286		M2R bound	262	271	MTYSHDNIIC	1196.51	5.01021	1000	2.55425	0.159382																						GoA bound	376	393	LLAEDLPGTEDFVGHQGT	1898.91	4.29491	1000	3.46152	0.085439
M2R bound	342	353	IIIANNLRGCGL	1256.71	5.75487	10000	4.89301	0.241274		M2R bound	262	271	MTYSHDNIIC	1196.51	5.01033	10000	2.2932	0.0115393																						GoA bound	376	393	LLAEDLPGTEDFVGHQGT	1898.91	4.28814	10000	3.36107	0.0352754
β2AR bound	342	353	IIIANNLRGCGL	1256.71	5.75882	10	4.2228	0.143614		β2AR bound	262	271	MTYSHDNIIC	1196.51	5.02932	10	0.854162	0.143946																						Alone	378	387	AEDLPGTEDF	1093.47	5.69558	10	2.57945	0.106548
β2AR bound	342	353	IIIANNLRGCGL	1256.71	5.76382	100	4.73298	0.221839		β2AR bound	262	271	MTYSHDNIIC	1196.51	5.03498	100	1.89018	0.3187																						Alone	378	387	AEDLPGTEDF	1093.47	5.70541	100	2.63634	0.00725138
β2AR bound	342	353	IIIANNLRGCGL	1256.71	5.75065	1000	5.10822	0.144786		β2AR bound	262	271	MTYSHDNIIC	1196.51	5.02655	1000	2.40376	0.0598714																						Alone	378	387	AEDLPGTEDF	1093.47	5.69613	1000	2.52922	0.00938048
β2AR bound	342	353	IIIANNLRGCGL	1256.71	5.74963	10000	5.43592	0.344197		β2AR bound	262	271	MTYSHDNIIC	1196.51	5.02755	10000	5.87129	5.88666																						Alone	378	387	AEDLPGTEDF	1093.47	5.68596	10000	2.58617	0.0742618
										Alone	269	278	IICGITSVSF	1039.55	3.99268	10	0.149745	0.0408722																						GoA bound	378	387	AEDLPGTEDF	1093.47	5.65495	10	2.58386	0.0375856
										Alone	269	278	IICGITSVSF	1039.55	4.00609	100	0.275115	0.058979																						GoA bound	378	387	AEDLPGTEDF	1093.47	5.66552	100	2.49875	0.100362
										Alone	269	278	IICGITSVSF	1039.55	4.00061	1000	1.0698	0.072216																						GoA bound	378	387	AEDLPGTEDF	1093.47	5.66128	1000	2.47981	0.0118447
										Alone	269	278	IICGITSVSF	1039.55	3.99697	10000	2.01197	0.339233																						GoA bound	378	387	AEDLPGTEDF	1093.47	5.6561	10000	2.40493	0.130448
										M2R bound	269	278	IICGITSVSF	1039.55	4.01614	10	0.208807	0.325136																						Alone	378	402	AEDLPGTEDFVGHQGTVPSDNIDSQ	2628.17	4.01733	10	4.24529	0.125118
										M2R bound	269	278	IICGITSVSF	1039.55	4.00517	100	0.294737	0.130616																						Alone	378	402	AEDLPGTEDFVGHQGTVPSDNIDSQ	2628.17	4.0315	100	4.2941	0.0130864
										M2R bound	269	278	IICGITSVSF	1039.55	4.00142	1000	0.700438	0.137847																						Alone	378	402	AEDLPGTEDFVGHQGTVPSDNIDSQ	2628.17	4.01127	1000	4.43451	0.109363
										M2R bound	269	278	IICGITSVSF	1039.55	4.00003	10000	1.67556	0.085379																						Alone	378	402	AEDLPGTEDFVGHQGTVPSDNIDSQ	2628.17	4.00994	10000	4.32981	0.138052
										β2AR bound	269	278	IICGITSVSF	1039.55	4.01247	10	0.134659	0.162062																						GoA bound	378	402	AEDLPGTEDFVGHQGTVPSDNIDSQ	2628.17	3.96534	10	4.54853	0.18106
										β2AR bound	269	278	IICGITSVSF	1039.55	4.01753	100	0.224879	0.124266																						GoA bound	378	402	AEDLPGTEDFVGHQGTVPSDNIDSQ	2628.17	3.97193	100	4.47472	0.0149794
										β2AR bound	269	278	IICGITSVSF	1039.55	4.01146	1000	0.633872	0.1624																						GoA bound	378	402	AEDLPGTEDFVGHQGTVPSDNIDSQ	2628.17	3.97178	1000	4.38079	0.1326
										β2AR bound	269	278	IICGITSVSF	1039.55	4.01442	10000	1.97848	0.184399																						GoA bound	378	402	AEDLPGTEDFVGHQGTVPSDNIDSQ	2628.17	3.96232	10000	4.08787	0.00549634
										Alone	278	286	FSKSGRLLL	1020.62	5.05385	10	0.146751	0.00802778																						Alone	379	387	EDLPGTEDF	1022.43	5.70922	10	2.4859	0.0311968
										Alone	278	286	FSKSGRLLL	1020.62	5.06342	100	0.172642	0.0400335																						Alone	379	387	EDLPGTEDF	1022.43	5.72104	100	2.53016	0.0274966
										Alone	278	286	FSKSGRLLL	1020.62	5.05779	1000	0.110932	0.0737744																						Alone	379	387	EDLPGTEDF	1022.43	5.70732	1000	2.42072	0.0685031
										Alone	278	286	FSKSGRLLL	1020.62	5.05592	10000	0.105601	0.0781881																						Alone	379	387	EDLPGTEDF	1022.43	5.70311	10000	2.46592	0.0283069
										M2R bound	278	286	FSKSGRLLL	1020.62	5.0726	10	0.142463	0.0676742																						GoA bound	379	387	EDLPGTEDF	1022.43	5.67798	10	2.51337	0.302695
										M2R bound	278	286	FSKSGRLLL	1020.62	5.05022	100	0.13404	0.0980514																						GoA bound	379	387	EDLPGTEDF	1022.43	5.67901	100	2.3102	0.145923
										M2R bound	278	286	FSKSGRLLL	1020.62	5.0492	1000	0.131081	0.135519																						GoA bound	379	387	EDLPGTEDF	1022.43	5.67474	1000	2.40137	0.167358
										M2R bound	278	286	FSKSGRLLL	1020.62	5.04433	10000	0.131564	0.105456																						GoA bound	379	387	EDLPGTEDF	1022.43	5.67519	10000	2.31825	0.12434
										β2AR bound	278	286	FSKSGRLLL	1020.62	5.06397	10	0.155291	0.0546762																						Alone	387	405	FVGHQGTVPSDNIDSQGRN	2027.95	3.79885	10	5.92953	0.0072238
										β2AR bound	278	286	FSKSGRLLL	1020.62	5.07076	100	0.317769	0.279685																						Alone	387	405	FVGHQGTVPSDNIDSQGRN	2027.95	3.80624	100	5.98047	0.0683511
										β2AR bound	278	286	FSKSGRLLL	1020.62	5.06669	1000	0.128875	0.0416961																						Alone	387	405	FVGHQGTVPSDNIDSQGRN	2027.95	3.79359	1000	5.88864	0.152924
										β2AR bound	278	286	FSKSGRLLL	1020.62	5.06695	10000	0.115413	0.0876725																						Alone	387	405	FVGHQGTVPSDNIDSQGRN	2027.95	3.78906	10000	5.91369	0.0952034
										Alone	279	288	SKSGRLLLAG	1001.61	4.44164	10	0.145263	0.0216148																						GoA bound	387	405	FVGHQGTVPSDNIDSQGRN	2027.95	3.76516	10	5.93905	0.0958094
										Alone	279	288	SKSGRLLLAG	1001.61	4.44989	100	0.137583	0.0423662																						GoA bound	387	405	FVGHQGTVPSDNIDSQGRN	2027.95	3.7665	100	6.10402	0.0795361
										Alone	279	288	SKSGRLLLAG	1001.61	4.44582	1000	0.130828	0.0490155																						GoA bound	387	405	FVGHQGTVPSDNIDSQGRN	2027.95	3.76707	1000	6.15992	0.115626
										Alone	279	288	SKSGRLLLAG	1001.61	4.44079	10000	0.127667	0.0799329																						GoA bound	387	405	FVGHQGTVPSDNIDSQGRN	2027.95	3.76082	10000	6.00908	0.1744
										M2R bound	279	288	SKSGRLLLAG	1001.61	4.46223	10	0.154089	0.0539234																						Alone	387	410	FVGHQGTVPSDNIDSQGRNASTND	2516.14	3.82374	10	8.27483	0.0911624
										M2R bound	279	288	SKSGRLLLAG	1001.61	4.44557	100	0.144624	0.0760832																						Alone	387	410	FVGHQGTVPSDNIDSQGRNASTND	2516.14	3.8287	100	8.32364	0.037473
										M2R bound	279	288	SKSGRLLLAG	1001.61	4.44346	1000	0.135536	0.049231																						Alone	387	410	FVGHQGTVPSDNIDSQGRNASTND	2516.14	3.81744	1000	8.15897	0.0911939
										M2R bound	279	288	SKSGRLLLAG	1001.61	4.44055	10000	0.126342	0.105897																						Alone	387	410	FVGHQGTVPSDNIDSQGRNASTND	2516.14	3.81533	10000	8.45658	0.535175
										β2AR bound	279	288	SKSGRLLLAG	1001.61	4.44828	10	0.12974	0.0399141																						GoA bound	387	410	FVGHQGTVPSDNIDSQGRNASTND	2516.14	3.79078	10	8.1096	0.111412
										β2AR bound	279	288	SKSGRLLLAG	1001.61	4.45597	100	0.122209	0.0432845																						GoA bound	387	410	FVGHQGTVPSDNIDSQGRNASTND	2516.14	3.7954	100	8.02038	0.04355
										β2AR bound	279	288	SKSGRLLLAG	1001.61	4.45304	1000	0.140713	0.0540365																						GoA bound	387	410	FVGHQGTVPSDNIDSQGRNASTND	2516.14	3.79546	1000	8.1072	0.368451
										β2AR bound	279	288	SKSGRLLLAG	1001.61	4.44834	10000	0.124888	0.0643443																						GoA bound	387	410	FVGHQGTVPSDNIDSQGRNASTND	2516.14	3.79071	10000	7.96146	0.0965187
										Alone	285	292	LLAGYDDF	913.43	6.3366	10	-0.0628515	0.152969																						Alone	388	410	VGHQGTVPSDNIDSQGRNASTND	2369.07	3.53855	10	8.10703	0.106984
										Alone	285	292	LLAGYDDF	913.43	6.32661	100	0.146707	0.0185989																						Alone	388	410	VGHQGTVPSDNIDSQGRNASTND	2369.07	3.54289	100	8.18473	0.0104567
										Alone	285	292	LLAGYDDF	913.43	6.3229	1000	0.493096	0.0325151																						Alone	388	410	VGHQGTVPSDNIDSQGRNASTND	2369.07	3.53759	1000	8.06984	0.0340946
										Alone	285	292	LLAGYDDF	913.43	6.3256	10000	0.654537	0.0460459																						Alone	388	410	VGHQGTVPSDNIDSQGRNASTND	2369.07	3.53036	10000	8.06623	0.100189
										M2R bound	285	292	LLAGYDDF	913.43	6.32799	10	0.0277117	0.0981581																						GoA bound	388	410	VGHQGTVPSDNIDSQGRNASTND	2369.07	3.51098	10	7.8993	0.140845
										M2R bound	285	292	LLAGYDDF	913.43	6.32198	100	0.143718	0.0404939																						GoA bound	388	410	VGHQGTVPSDNIDSQGRNASTND	2369.07	3.5164	100	7.88129	0.0308115
										M2R bound	285	292	LLAGYDDF	913.43	6.32107	1000	0.527613	0.0217877																						GoA bound	388	410	VGHQGTVPSDNIDSQGRNASTND	2369.07	3.51525	1000	7.99004	0.306599
										M2R bound	285	292	LLAGYDDF	913.43	6.31517	10000	0.691123	0.0358022																						GoA bound	388	410	VGHQGTVPSDNIDSQGRNASTND	2369.07	3.50377	10000	7.79347	0.15128
										β2AR bound	285	292	LLAGYDDF	913.43	6.32973	10	0.009	0.078415
										β2AR bound	285	292	LLAGYDDF	913.43	6.33252	100	0.099881	0.0413592
										β2AR bound	285	292	LLAGYDDF	913.43	6.32966	1000	0.509531	0.0474034
										β2AR bound	285	292	LLAGYDDF	913.43	6.32477	10000	0.671902	0.072239
										Alone	293	308	NCNVWDALKADRAGVL	1744.88	6.16363	10	1.34157	0.124186
										Alone	293	308	NCNVWDALKADRAGVL	1744.88	6.15339	100	1.45464	0.0790916
										Alone	293	308	NCNVWDALKADRAGVL	1744.88	6.14861	1000	2.07029	0.0860241
										Alone	293	308	NCNVWDALKADRAGVL	1744.88	6.15279	10000	2.79466	0.0918445
										M2R bound	293	308	NCNVWDALKADRAGVL	1744.88	6.15746	10	1.23274	0.0290453
										M2R bound	293	308	NCNVWDALKADRAGVL	1744.88	6.1473	100	1.39542	0.032655
										M2R bound	293	308	NCNVWDALKADRAGVL	1744.88	6.14864	1000	2.04232	0.0618167
										M2R bound	293	308	NCNVWDALKADRAGVL	1744.88	6.13956	10000	2.71874	0.0713994
										β2AR bound	293	308	NCNVWDALKADRAGVL	1744.88	6.15239	10	1.27323	0.0644415
										β2AR bound	293	308	NCNVWDALKADRAGVL	1744.88	6.15815	100	1.43833	0.0457494
										β2AR bound	293	308	NCNVWDALKADRAGVL	1744.88	6.15438	1000	2.06037	0.0369295
										β2AR bound	293	308	NCNVWDALKADRAGVL	1744.88	6.1479	10000	2.71557	0.0742227
										Alone	309	318	AGHDNRVSCL	1071.5	4.08915	10	0.280653	0.0601281
										Alone	309	318	AGHDNRVSCL	1071.5	4.10518	100	0.72059	0.0961145
										Alone	309	318	AGHDNRVSCL	1071.5	4.0985	1000	1.24839	0.0416238
										Alone	309	318	AGHDNRVSCL	1071.5	4.09352	10000	1.41394	0.0511466
										M2R bound	309	318	AGHDNRVSCL	1071.5	4.11364	10	0.249511	0.0449777
										M2R bound	309	318	AGHDNRVSCL	1071.5	4.09923	100	0.682774	0.0574154
										M2R bound	309	318	AGHDNRVSCL	1071.5	4.09722	1000	1.25646	0.0319065
										M2R bound	309	318	AGHDNRVSCL	1071.5	4.09386	10000	1.43345	0.0533368
										β2AR bound	309	318	AGHDNRVSCL	1071.5	4.09976	10	0.259628	0.00590775
										β2AR bound	309	318	AGHDNRVSCL	1071.5	4.10677	100	0.648872	0.0751349
										β2AR bound	309	318	AGHDNRVSCL	1071.5	4.10216	1000	1.27894	0.0223075
										β2AR bound	309	318	AGHDNRVSCL	1071.5	4.099	10000	1.41403	0.0380462
										Alone	319	326	GVTDDGMA	765.308	4.04012	10	0.305016	0.0513091
										Alone	319	326	GVTDDGMA	765.308	4.05265	100	0.418359	0.0491496
										Alone	319	326	GVTDDGMA	765.308	4.04672	1000	0.457015	0.0530841
										Alone	319	326	GVTDDGMA	765.308	4.04307	10000	0.539364	0.0558932
										M2R bound	319	326	GVTDDGMA	765.308	4.05667	10	0.267862	0.0737924
										M2R bound	319	326	GVTDDGMA	765.308	4.04722	100	0.392286	0.015365
										M2R bound	319	326	GVTDDGMA	765.308	4.04521	1000	0.466773	0.0256787
										M2R bound	319	326	GVTDDGMA	765.308	4.04341	10000	0.539694	0.0439295
										β2AR bound	319	326	GVTDDGMA	765.308	4.05219	10	0.283896	0.022674
										β2AR bound	319	326	GVTDDGMA	765.308	4.05775	100	0.387611	0.0154867
										β2AR bound	319	326	GVTDDGMA	765.308	4.0537	1000	0.476698	0.037457
										β2AR bound	319	326	GVTDDGMA	765.308	4.04864	10000	0.536955	0.0565024
										Alone	327	335	VATGSWDSF	969.431	6.27363	10	0.227971	0.0475763
										Alone	327	335	VATGSWDSF	969.431	6.26191	100	0.139239	0.0118652
										Alone	327	335	VATGSWDSF	969.431	6.25882	1000	0.187191	0.0395174
										Alone	327	335	VATGSWDSF	969.431	6.26206	10000	0.906464	0.113907
										M2R bound	327	335	VATGSWDSF	969.431	6.26555	10	0.198054	0.275487
										M2R bound	327	335	VATGSWDSF	969.431	6.25628	100	0.133907	0.023884
										M2R bound	327	335	VATGSWDSF	969.431	6.25582	1000	0.250501	0.116322
										M2R bound	327	335	VATGSWDSF	969.431	6.24977	10000	1.04042	0.233773
										β2AR bound	327	335	VATGSWDSF	969.431	6.26366	10	0.197778	0.218635
										β2AR bound	327	335	VATGSWDSF	969.431	6.26901	100	0.0859927	0.0913455
										β2AR bound	327	335	VATGSWDSF	969.431	6.26648	1000	0.14183	0.0151688
										β2AR bound	327	335	VATGSWDSF	969.431	6.26219	10000	0.755052	0.0626385
[truncated: 1 more columns]

## Sheet: 10s pulsed labeling HDX
Table S5-A. Deuterium uptake level of 10 sec pulsed labeling HDX-MS of Gi3 α-subunit of upon M2R coupling. This data corresponds to Supplementary Fig. 5b										Table S5-B. Deuterium uptake level of 10 sec pulsed labeling HDX-MS of Gi3 β-subunit upon M2R coupling										Table S5-C. Deuterium uptake level of 10 sec pulsed labeling HDX-MS of Gi3 γ-subunit upon M2R coupling										Table S5-D. Deuterium uptake level of 10 sec pulsed labeling HDX-MS of Gi3 α-subunit upon β2AR coupling. This data corresponds to Supplementary Fig. 5b										Table S5-E. Deuterium uptake level of 10 sec pulsed labeling HDX-MS of Gi3 β-subunit upon β2AR coupling
Gi3-α (M2R bound)										Gi3-β (M2R bound)										Gi3-γ (M2R bound)										Gi3-α (β2AR bound)										Gi3-β (β2AR bound)
Protein state	Start	End	Sequence	Peptide mass (Da)	Retention time (min)	HDX time (sec)	Uptake (D)	Uptake SD (D)		Protein state	Start	End	Sequence	Peptide mass (Da)	Retention time (min)	HDX time (sec)	Uptake (D)	Uptake SD (D)		Protein state	Start	End	Sequence	Peptide mass (Da)	Retention time (min)	HDX time (sec)	Uptake (D)	Uptake SD (D)		Protein state	Start	End	Sequence	Peptide mass (Da)	Retention time (min)	HDX time (sec)	Uptake (D)	Uptake SD (D)		Protein state	Start	End	Sequence	Peptide mass (Da)	Retention time (min)	HDX time (sec)	Uptake (D)	Uptake SD (D)
before coincubation	6	18	SAEDKAAVERSKM	1421.71	3.3338	10	3.2899	0.0888233		before coincubation	5	20	DQLRQEAEQLKNQIRD	1984.02	4.84916	10	0.362461	0.0293818		before coincubation	20	37	KMEANIDRIKVSKAAADL	1973.08	4.45716	10	1.35124	0.120769		before coincubation	6	18	SAEDKAAVERSKM	1421.71	3.27921	10	3.57863	0.179701		before coincubation	5	20	DQLRQEAEQLKNQIRD	1984.02	4.81345	10	0.361087	0.0212616
10 s after coincubation	6	18	SAEDKAAVERSKM	1421.71	3.32628	10	2.64995	0.101885		10 s after coincubation	5	20	DQLRQEAEQLKNQIRD	1984.02	4.84206	10	0.388213	0.0590664		10 s after coincubation	20	37	KMEANIDRIKVSKAAADL	1973.08	4.43635	10	1.15026	0.0931589		10 s after coincubation	6	18	SAEDKAAVERSKM	1421.71	3.27245	10	3.36686	0.138793		10 s after coincubation	5	20	DQLRQEAEQLKNQIRD	1984.02	4.79102	10	0.345884	0.0283238
5 min after coincubation	6	18	SAEDKAAVERSKM	1421.71	3.33413	10	2.4599	0.210825		5 min after coincubation	5	20	DQLRQEAEQLKNQIRD	1984.02	4.85227	10	0.358963	0.0519658		5 min after coincubation	20	37	KMEANIDRIKVSKAAADL	1973.08	4.45276	10	1.18712	0.136813		5 min after coincubation	6	18	SAEDKAAVERSKM	1421.71	3.26846	10	3.23236	0.226708		5 min after coincubation	5	20	DQLRQEAEQLKNQIRD	1984.02	4.81346	10	0.349693	0.0171447
20 min after coincubation	6	18	SAEDKAAVERSKM	1421.71	3.33375	10	2.63279	0.115424		20 min after coincubation	5	20	DQLRQEAEQLKNQIRD	1984.02	4.86653	10	0.341947	0.0644929		20 min after coincubation	20	37	KMEANIDRIKVSKAAADL	1973.08	4.45257	10	1.18996	0.0712467		20 min after coincubation	6	18	SAEDKAAVERSKM	1421.71	3.26923	10	3.27221	0.391205		20 min after coincubation	5	20	DQLRQEAEQLKNQIRD	1984.02	4.80203	10	0.360424	0.016971
60min after coincubation	6	18	SAEDKAAVERSKM	1421.71	3.33175	10	2.39588	0.327128		60min after coincubation	5	20	DQLRQEAEQLKNQIRD	1984.02	4.8688	10	0.407509	0.0584626		60min after coincubation	20	37	KMEANIDRIKVSKAAADL	1973.08	4.46932	10	1.2188	0.160724		60min after coincubation	6	18	SAEDKAAVERSKM	1421.71	3.26317	10	3.32137	0.301548		60min after coincubation	5	20	DQLRQEAEQLKNQIRD	1984.02	4.79622	10	0.358342	0.0227365
90 min after coincubation	6	18	SAEDKAAVERSKM	1421.71	3.34057	10	2.70601	0.103999		90 min after coincubation	5	20	DQLRQEAEQLKNQIRD	1984.02	4.87789	10	0.382922	0.0547378		90 min after coincubation	20	37	KMEANIDRIKVSKAAADL	1973.08	4.4832	10	1.34356	0.218747		90 min after coincubation	6	18	SAEDKAAVERSKM	1421.71	3.26317	10	3.51079	0.295826		90 min after coincubation	5	20	DQLRQEAEQLKNQIRD	1984.02	4.80501	10	0.372015	0.010002
110 min after coincubation	6	18	SAEDKAAVERSKM	1421.71	3.34527	10	2.6961	0.0735786		110 min after coincubation	5	20	DQLRQEAEQLKNQIRD	1984.02	4.87852	10	0.430757	0.0686289		110 min after coincubation	20	37	KMEANIDRIKVSKAAADL	1973.08	4.48168	10	1.30342	0.175349		110 min after coincubation	6	18	SAEDKAAVERSKM	1421.71	3.25636	10	3.31602	0.333442		110 min after coincubation	5	20	DQLRQEAEQLKNQIRD	1984.02	4.80595	10	0.352222	0.00612683
150 min after coincubation	6	18	SAEDKAAVERSKM	1421.71	3.34404	10	2.5318	0.0899153		150 min after coincubation	5	20	DQLRQEAEQLKNQIRD	1984.02	4.88032	10	0.410135	0.0496708		150 min after coincubation	20	37	KMEANIDRIKVSKAAADL	1973.08	4.4838	10	1.12771	0.106498		150 min after coincubation	6	18	SAEDKAAVERSKM	1421.71	3.26461	10	3.37618	0.263249		150 min after coincubation	5	20	DQLRQEAEQLKNQIRD	1984.02	4.80505	10	0.35666	0.0326694
180 min after coincubation	6	18	SAEDKAAVERSKM	1421.71	3.34907	10	2.47808	0.185385		180 min after coincubation	5	20	DQLRQEAEQLKNQIRD	1984.02	4.89296	10	0.431453	0.05387		180 min after coincubation	20	37	KMEANIDRIKVSKAAADL	1973.08	4.50044	10	1.27655	0.0777473		180 min after coincubation	6	18	SAEDKAAVERSKM	1421.71	3.25912	10	3.35688	0.230491		180 min after coincubation	5	20	DQLRQEAEQLKNQIRD	1984.02	4.80187	10	0.373031	0.0266298
before coincubation	19	33	IDRNLREDGEKAAKE	1743.9	3.3996	10	4.37305	0.137709		before coincubation	8	27	RQEAEQLKNQIRDARKACAD	2343.19	4.04817	10	0.413369	0.0800022		before coincubation	44	51	HAKEDPLL	922.499	4.5027	10	0.233534	0.0755338		before coincubation	19	33	IDRNLREDGEKAAKE	1743.9	3.35382	10	4.33949	0.124484		before coincubation	8	27	RQEAEQLKNQIRDARKACAD	2343.19	4.06829	10	0.626051	0.13948
10 s after coincubation	19	33	IDRNLREDGEKAAKE	1743.9	3.39913	10	3.03781	0.0990654		10 s after coincubation	8	27	RQEAEQLKNQIRDARKACAD	2343.19	4.03371	10	0.446263	0.00860644		10 s after coincubation	44	51	HAKEDPLL	922.499	4.47175	10	0.202343	0.0687934		10 s after coincubation	19	33	IDRNLREDGEKAAKE	1743.9	3.35003	10	4.26593	0.0991811		10 s after coincubation	8	27	RQEAEQLKNQIRDARKACAD	2343.19	4.05286	10	0.619634	0.0704424
5 min after coincubation	19	33	IDRNLREDGEKAAKE	1743.9	3.40931	10	2.61932	0.0941462		5 min after coincubation	8	27	RQEAEQLKNQIRDARKACAD	2343.19	4.04996	10	0.409861	0.0932987		5 min after coincubation	44	51	HAKEDPLL	922.499	4.49314	10	0.209075	0.0727623		5 min after coincubation	19	33	IDRNLREDGEKAAKE	1743.9	3.35177	10	4.16633	0.0838034		5 min after coincubation	8	27	RQEAEQLKNQIRDARKACAD	2343.19	4.06566	10	0.571979	0.0427401
20 min after coincubation	19	33	IDRNLREDGEKAAKE	1743.9	3.40766	10	2.41378	0.00980129		20 min after coincubation	8	27	RQEAEQLKNQIRDARKACAD	2343.19	4.05513	10	0.388922	0.0840519		20 min after coincubation	44	51	HAKEDPLL	922.499	4.52737	10	0.216946	0.0216862		20 min after coincubation	19	33	IDRNLREDGEKAAKE	1743.9	3.34882	10	4.14854	0.301039		20 min after coincubation	8	27	RQEAEQLKNQIRDARKACAD	2343.19	4.06004	10	0.597961	0.0311813
60min after coincubation	19	33	IDRNLREDGEKAAKE	1743.9	3.40727	10	2.31654	0.0627449		60min after coincubation	8	27	RQEAEQLKNQIRDARKACAD	2343.19	4.05462	10	0.502192	0.0987068		60min after coincubation	44	51	HAKEDPLL	922.499	4.53324	10	0.320976	0.0583223		60min after coincubation	19	33	IDRNLREDGEKAAKE	1743.9	3.3419	10	4.21201	0.226168		60min after coincubation	8	27	RQEAEQLKNQIRDARKACAD	2343.19	4.05286	10	0.566037	0.0755352
90 min after coincubation	19	33	IDRNLREDGEKAAKE	1743.9	3.41483	10	2.40958	0.181078		90 min after coincubation	8	27	RQEAEQLKNQIRDARKACAD	2343.19	4.0541	10	0.503656	0.0712876		90 min after coincubation	44	51	HAKEDPLL	922.499	4.54943	10	0.298372	0.0665621		90 min after coincubation	19	33	IDRNLREDGEKAAKE	1743.9	3.34472	10	4.63128	0.194336		90 min after coincubation	8	27	RQEAEQLKNQIRDARKACAD	2343.19	4.06121	10	0.599407	0.0679541
110 min after coincubation	19	33	IDRNLREDGEKAAKE	1743.9	3.41973	10	2.4862	0.0967749		110 min after coincubation	8	27	RQEAEQLKNQIRDARKACAD	2343.19	4.05466	10	0.524366	0.0669746		110 min after coincubation	44	51	HAKEDPLL	922.499	4.5543	10	0.290729	0.0425889		110 min after coincubation	19	33	IDRNLREDGEKAAKE	1743.9	3.33921	10	4.31177	0.26734		110 min after coincubation	8	27	RQEAEQLKNQIRDARKACAD	2343.19	4.05086	10	0.580889	0.0616845
150 min after coincubation	19	33	IDRNLREDGEKAAKE	1743.9	3.41879	10	2.26272	0.184655		150 min after coincubation	8	27	RQEAEQLKNQIRDARKACAD	2343.19	4.04345	10	0.484198	0.0379533		150 min after coincubation	44	51	HAKEDPLL	922.499	4.55479	10	0.243153	0.0882597		150 min after coincubation	19	33	IDRNLREDGEKAAKE	1743.9	3.34642	10	4.38416	0.170242		150 min after coincubation	8	27	RQEAEQLKNQIRDARKACAD	2343.19	4.05861	10	0.624005	0.0436096
180 min after coincubation	19	33	IDRNLREDGEKAAKE	1743.9	3.42695	10	2.24745	0.244448		180 min after coincubation	8	27	RQEAEQLKNQIRDARKACAD	2343.19	4.04717	10	0.474832	0.0712532		180 min after coincubation	44	51	HAKEDPLL	922.499	4.58199	10	0.284343	0.109476		180 min after coincubation	19	33	IDRNLREDGEKAAKE	1743.9	3.34262	10	4.33706	0.229894		180 min after coincubation	8	27	RQEAEQLKNQIRDARKACAD	2343.19	4.05813	10	0.55871	0.0589202
before coincubation	37	52	LLLGAGESGKSTIVKQ	1600.93	4.39961	10	2.22023	0.0568242		before coincubation	31	45	SQITNNIDPVGRIQM	1685.86	5.47396	10	3.86553	0.110541												before coincubation	37	52	LLLGAGESGKSTIVKQ	1600.93	4.34713	10	1.20067	0.0709155		before coincubation	31	45	SQITNNIDPVGRIQM	1685.86	5.44639	10	4.22461	0.121103
10 s after coincubation	37	52	LLLGAGESGKSTIVKQ	1600.93	4.37688	10	3.48806	0.313511		10 s after coincubation	31	45	SQITNNIDPVGRIQM	1685.86	5.46277	10	3.33414	0.122635												10 s after coincubation	37	52	LLLGAGESGKSTIVKQ	1600.93	4.32077	10	1.25938	0.0450682		10 s after coincubation	31	45	SQITNNIDPVGRIQM	1685.86	5.42156	10	4.21869	0.153125
5 min after coincubation	37	52	LLLGAGESGKSTIVKQ	1600.93	4.39943	10	4.51292	0.195389		5 min after coincubation	31	45	SQITNNIDPVGRIQM	1685.86	5.46886	10	3.47684	0.169051												5 min after coincubation	37	52	LLLGAGESGKSTIVKQ	1600.93	4.3558	10	1.21252	0.0482679		5 min after coincubation	31	45	SQITNNIDPVGRIQM	1685.86	5.44724	10	4.09053	0.152398
20 min after coincubation	37	52	LLLGAGESGKSTIVKQ	1600.93	4.41449	10	4.952	0.13441		20 min after coincubation	31	45	SQITNNIDPVGRIQM	1685.86	5.47746	10	3.45869	0.0808021												20 min after coincubation	37	52	LLLGAGESGKSTIVKQ	1600.93	4.34066	10	1.22307	0.0670242		20 min after coincubation	31	45	SQITNNIDPVGRIQM	1685.86	5.43495	10	4.10776	0.397441
60min after coincubation	37	52	LLLGAGESGKSTIVKQ	1600.93	4.42377	10	4.8863	0.315905		60min after coincubation	31	45	SQITNNIDPVGRIQM	1685.86	5.47046	10	3.53296	0.243993												60min after coincubation	37	52	LLLGAGESGKSTIVKQ	1600.93	4.33514	10	1.23139	0.0523842		60min after coincubation	31	45	SQITNNIDPVGRIQM	1685.86	5.4269	10	4.11646	0.279551
90 min after coincubation	37	52	LLLGAGESGKSTIVKQ	1600.93	4.43658	10	5.2926	0.171488		90 min after coincubation	31	45	SQITNNIDPVGRIQM	1685.86	5.50542	10	3.62035	0.218169												90 min after coincubation	37	52	LLLGAGESGKSTIVKQ	1600.93	4.34757	10	1.34735	0.0202343		90 min after coincubation	31	45	SQITNNIDPVGRIQM	1685.86	5.43557	10	4.55983	0.252984
110 min after coincubation	37	52	LLLGAGESGKSTIVKQ	1600.93	4.43661	10	5.39605	0.281634		110 min after coincubation	31	45	SQITNNIDPVGRIQM	1685.86	5.50067	10	3.57269	0.0675452												110 min after coincubation	37	52	LLLGAGESGKSTIVKQ	1600.93	4.34656	10	1.35416	0.0871911		110 min after coincubation	31	45	SQITNNIDPVGRIQM	1685.86	5.44068	10	4.18087	0.328559
150 min after coincubation	37	52	LLLGAGESGKSTIVKQ	1600.93	4.43612	10	5.11195	0.0597542		150 min after coincubation	31	45	SQITNNIDPVGRIQM	1685.86	5.4998	10	3.35705	0.184397												150 min after coincubation	37	52	LLLGAGESGKSTIVKQ	1600.93	4.3468	10	1.38066	0.0451784		150 min after coincubation	31	45	SQITNNIDPVGRIQM	1685.86	5.43513	10	4.2286	0.265616
180 min after coincubation	37	52	LLLGAGESGKSTIVKQ	1600.93	4.45607	10	5.0915	0.127891		180 min after coincubation	31	45	SQITNNIDPVGRIQM	1685.86	5.51717	10	3.36093	0.169293												180 min after coincubation	37	52	LLLGAGESGKSTIVKQ	1600.93	4.3434	10	1.41987	0.0330933		180 min after coincubation	31	45	SQITNNIDPVGRIQM	1685.86	5.43109	10	4.19396	0.219548
before coincubation	69	79	YKVVVYSNTIQ	1313.71	4.67985	10	0.558088	0.0293374		before coincubation	59	69	YAMHWGTDSRL	1336.61	5.27968	10	0.530375	0.0417579												before coincubation	69	79	YKVVVYSNTIQ	1313.71	4.62451	10	0.640477	0.0500837		before coincubation	59	69	YAMHWGTDSRL	1336.61	5.23552	10	0.555002	0.062244
10 s after coincubation	69	79	YKVVVYSNTIQ	1313.71	4.65181	10	0.369467	0.110708		10 s after coincubation	59	69	YAMHWGTDSRL	1336.61	5.25195	10	0.443883	0.0302763												10 s after coincubation	69	79	YKVVVYSNTIQ	1313.71	4.59654	10	0.573245	0.0868023		10 s after coincubation	59	69	YAMHWGTDSRL	1336.61	5.20943	10	0.565094	0.0374985
5 min after coincubation	69	79	YKVVVYSNTIQ	1313.71	4.66775	10	0.404133	0.16027		5 min after coincubation	59	69	YAMHWGTDSRL	1336.61	5.26546	10	0.463675	0.0315752												5 min after coincubation	69	79	YKVVVYSNTIQ	1313.71	4.62956	10	0.587759	0.0433578		5 min after coincubation	59	69	YAMHWGTDSRL	1336.61	5.2379	10	0.56315	0.0655609
20 min after coincubation	69	79	YKVVVYSNTIQ	1313.71	4.68706	10	0.464305	0.269825		20 min after coincubation	59	69	YAMHWGTDSRL	1336.61	5.277	10	0.476924	0.036551												20 min after coincubation	69	79	YKVVVYSNTIQ	1313.71	4.61355	10	0.569497	0.0633203		20 min after coincubation	59	69	YAMHWGTDSRL	1336.61	5.22304	10	0.579444	0.0718188
60min after coincubation	69	79	YKVVVYSNTIQ	1313.71	4.69511	10	0.359318	0.247962		60min after coincubation	59	69	YAMHWGTDSRL	1336.61	5.28694	10	0.47695	0.0382765												60min after coincubation	69	79	YKVVVYSNTIQ	1313.71	4.60877	10	0.5812	0.0431776		60min after coincubation	59	69	YAMHWGTDSRL	1336.61	5.21796	10	0.564419	0.0658023
90 min after coincubation	69	79	YKVVVYSNTIQ	1313.71	4.71	10	0.456371	0.143578		90 min after coincubation	59	69	YAMHWGTDSRL	1336.61	5.30026	10	0.49981	0.0661373												90 min after coincubation	69	79	YKVVVYSNTIQ	1313.71	4.62035	10	0.655414	0.0485217		90 min after coincubation	59	69	YAMHWGTDSRL	1336.61	5.22728	10	0.618717	0.0802403
110 min after coincubation	69	79	YKVVVYSNTIQ	1313.71	4.70928	10	0.566852	0.114488		110 min after coincubation	59	69	YAMHWGTDSRL	1336.61	5.30091	10	0.520612	0.0707388												110 min after coincubation	69	79	YKVVVYSNTIQ	1313.71	4.61847	10	0.594685	0.0634543		110 min after coincubation	59	69	YAMHWGTDSRL	1336.61	5.22843	10	0.58578	0.076746
150 min after coincubation	69	79	YKVVVYSNTIQ	1313.71	4.71187	10	0.445752	0.144697		150 min after coincubation	59	69	YAMHWGTDSRL	1336.61	5.30243	10	0.480762	0.0652953												150 min after coincubation	69	79	YKVVVYSNTIQ	1313.71	4.62092	10	0.601059	0.0326726		150 min after coincubation	59	69	YAMHWGTDSRL	1336.61	5.22757	10	0.5926	0.0544394
180 min after coincubation	69	79	YKVVVYSNTIQ	1313.71	4.73092	10	0.387648	0.116773		180 min after coincubation	59	69	YAMHWGTDSRL	1336.61	5.31943	10	0.492523	0.064859												180 min after coincubation	69	79	YKVVVYSNTIQ	1313.71	4.61648	10	0.604955	0.049978		180 min after coincubation	59	69	YAMHWGTDSRL	1336.61	5.22362	10	0.581748	0.063622
before coincubation	84	91	IIRAMGRL	929.571	4.55314	10	1.21088	0.0543532		before coincubation	70	78	LVSASQDGK	904.473	4.04056	10	0.252862	0.0521615												before coincubation	84	91	IIRAMGRL	929.571	4.48954	10	1.23104	0.0865688		before coincubation	70	79	LVSASQDGKL	1017.56	3.99248	10	0.226307	0.029974
10 s after coincubation	84	91	IIRAMGRL	929.571	4.50219	10	1.08512	0.0304026		10 s after coincubation	70	78	LVSASQDGK	904.473	4.01216	10	0.219528	0.0304523												10 s after coincubation	84	91	IIRAMGRL	929.571	4.4535	10	1.25322	0.0586323		10 s after coincubation	70	79	LVSASQDGKL	1017.56	3.96585	10	0.252986	0.0273623
5 min after coincubation	84	91	IIRAMGRL	929.571	4.53503	10	1.11559	0.0371437		5 min after coincubation	70	78	LVSASQDGK	904.473	4.02351	10	0.164226	0.0677995												5 min after coincubation	84	91	IIRAMGRL	929.571	4.50375	10	1.21204	0.0841317		5 min after coincubation	70	79	LVSASQDGKL	1017.56	3.99688	10	0.229271	0.0273631
20 min after coincubation	84	91	IIRAMGRL	929.571	4.57553	10	1.13165	0.031939		20 min after coincubation	70	78	LVSASQDGK	904.473	4.04832	10	0.139219	0.129454												20 min after coincubation	84	91	IIRAMGRL	929.571	4.48389	10	1.2077	0.15107		20 min after coincubation	70	79	LVSASQDGKL	1017.56	3.98306	10	0.232994	0.0082519
60min after coincubation	84	91	IIRAMGRL	929.571	4.58382	10	1.12479	0.0271629		60min after coincubation	70	78	LVSASQDGK	904.473	4.04579	10	0.20675	0.0101543												60min after coincubation	84	91	IIRAMGRL	929.571	4.47845	10	1.21262	0.110667		60min after coincubation	70	79	LVSASQDGKL	1017.56	3.9777	10	0.228587	0.023862
90 min after coincubation	84	91	IIRAMGRL	929.571	4.59811	10	1.16349	0.0738119		90 min after coincubation	70	78	LVSASQDGK	904.473	4.06998	10	0.177575	0.0799146												90 min after coincubation	84	91	IIRAMGRL	929.571	4.49472	10	1.31853	0.124838		90 min after coincubation	70	79	LVSASQDGKL	1017.56	3.99024	10	0.235244	0.015159
110 min after coincubation	84	91	IIRAMGRL	929.571	4.59999	10	1.18738	0.0252142		110 min after coincubation	70	78	LVSASQDGK	904.473	4.07332	10	0.178748	0.108926												110 min after coincubation	84	91	IIRAMGRL	929.571	4.49206	10	1.24896	0.139606		110 min after coincubation	70	79	LVSASQDGKL	1017.56	3.98159	10	0.215852	0.0200196
150 min after coincubation	84	91	IIRAMGRL	929.571	4.60128	10	1.10572	0.0677349		150 min after coincubation	70	78	LVSASQDGK	904.473	4.07276	10	0.182686	0.11016												150 min after coincubation	84	91	IIRAMGRL	929.571	4.49459	10	1.30357	0.0950171		150 min after coincubation	70	79	LVSASQDGKL	1017.56	3.98982	10	0.225103	0.00904838
180 min after coincubation	84	91	IIRAMGRL	929.571	4.62521	10	1.08683	0.0604445		180 min after coincubation	70	78	LVSASQDGK	904.473	4.09141	10	0.199713	0.0474031												180 min after coincubation	84	91	IIRAMGRL	929.571	4.49127	10	1.25746	0.0896682		180 min after coincubation	70	79	LVSASQDGKL	1017.56	3.98644	10	0.21847	0.00879967
before coincubation	124	139	AGVIKRLWRDGGVQAC	1728.93	4.7024	10	0.837985	0.0423252		before coincubation	80	99	IIWDSYTTNKVHAIPLRSSW	2387.25	5.62679	10	1.5978	0.109276												before coincubation	124	139	AGVIKRLWRDGGVQAC	1728.93	4.65385	10	0.815035	0.0225411		before coincubation	80	99	IIWDSYTTNKVHAIPLRSSW	2387.25	5.60018	10	1.92413	0.337241
10 s after coincubation	124	139	AGVIKRLWRDGGVQAC	1728.93	4.68529	10	0.838706	0.0355986		10 s after coincubation	80	99	IIWDSYTTNKVHAIPLRSSW	2387.25	5.61973	10	1.42917	0.0586083												10 s after coincubation	124	139	AGVIKRLWRDGGVQAC	1728.93	4.63751	10	0.821641	0.033502		10 s after coincubation	80	99	IIWDSYTTNKVHAIPLRSSW	2387.25	5.57918	10	1.92664	0.286154
5 min after coincubation	124	139	AGVIKRLWRDGGVQAC	1728.93	4.69775	10	0.913077	0.0206418		5 min after coincubation	80	99	IIWDSYTTNKVHAIPLRSSW	2387.25	5.62153	10	1.53351	0.0795808												5 min after coincubation	124	139	AGVIKRLWRDGGVQAC	1728.93	4.66256	10	0.806433	0.0272428		5 min after coincubation	80	99	IIWDSYTTNKVHAIPLRSSW	2387.25	5.59915	10	1.92567	0.321183
20 min after coincubation	124	139	AGVIKRLWRDGGVQAC	1728.93	4.71147	10	0.917551	0.0578671		20 min after coincubation	80	99	IIWDSYTTNKVHAIPLRSSW	2387.25	5.62965	10	1.53875	0.0528377												20 min after coincubation	124	139	AGVIKRLWRDGGVQAC	1728.93	4.64897	10	0.794444	0.046432		20 min after coincubation	80	99	IIWDSYTTNKVHAIPLRSSW	2387.25	5.59235	10	1.9195	0.427517
60min after coincubation	124	139	AGVIKRLWRDGGVQAC	1728.93	4.71926	10	0.969966	0.0958528		60min after coincubation	80	99	IIWDSYTTNKVHAIPLRSSW	2387.25	5.65013	10	1.48266	0.0688406												60min after coincubation	124	139	AGVIKRLWRDGGVQAC	1728.93	4.64383	10	0.788981	0.0360496		60min after coincubation	80	99	IIWDSYTTNKVHAIPLRSSW	2387.25	5.58024	10	1.92072	0.346854
90 min after coincubation	124	139	AGVIKRLWRDGGVQAC	1728.93	4.73261	10	1.01256	0.133908		90 min after coincubation	80	99	IIWDSYTTNKVHAIPLRSSW	2387.25	5.66116	10	1.58375	0.0690759												90 min after coincubation	124	139	AGVIKRLWRDGGVQAC	1728.93	4.65385	10	0.845566	0.0244621		90 min after coincubation	80	99	IIWDSYTTNKVHAIPLRSSW	2387.25	5.58899	10	2.07601	0.399038
110 min after coincubation	124	139	AGVIKRLWRDGGVQAC	1728.93	4.73375	10	1.05169	0.175865		110 min after coincubation	80	99	IIWDSYTTNKVHAIPLRSSW	2387.25	5.65698	10	1.58744	0.0380455												110 min after coincubation	124	139	AGVIKRLWRDGGVQAC	1728.93	4.65364	10	0.806463	0.0267806		110 min after coincubation	80	99	IIWDSYTTNKVHAIPLRSSW	2387.25	5.60445	10	1.97537	0.409521
150 min after coincubation	124	139	AGVIKRLWRDGGVQAC	1728.93	4.73625	10	0.995086	0.199933		150 min after coincubation	80	99	IIWDSYTTNKVHAIPLRSSW	2387.25	5.65299	10	1.51787	0.110878												150 min after coincubation	124	139	AGVIKRLWRDGGVQAC	1728.93	4.65375	10	0.815673	0.0268931		150 min after coincubation	80	99	IIWDSYTTNKVHAIPLRSSW	2387.25	5.58692	10	2.01296	0.353149
180 min after coincubation	124	139	AGVIKRLWRDGGVQAC	1728.93	4.75641	10	1.01131	0.137592		180 min after coincubation	80	99	IIWDSYTTNKVHAIPLRSSW	2387.25	5.66837	10	1.51194	0.0913182												180 min after coincubation	124	139	AGVIKRLWRDGGVQAC	1728.93	4.65118	10	0.823114	0.00632852		180 min after coincubation	80	99	IIWDSYTTNKVHAIPLRSSW	2387.25	5.58351	10	1.99117	0.317585
before coincubation	159	172	LDRISQSNYIPTQQ	1662.84	4.48678	10	2.47651	0.0823822		before coincubation	103	110	CAYAPSGN	782.314	3.54733	10	0.43105	0.0956074												before coincubation	159	172	LDRISQSNYIPTQQ	1662.84	4.43877	10	2.67404	0.279724		before coincubation	103	110	CAYAPSGN	782.314	3.51042	10	0.525945	0.0365061
10 s after coincubation	159	172	LDRISQSNYIPTQQ	1662.84	4.47269	10	2.3987	0.0555413		10 s after coincubation	103	110	CAYAPSGN	782.314	3.54942	10	0.339189	0.0589472												10 s after coincubation	159	172	LDRISQSNYIPTQQ	1662.84	4.42333	10	2.67796	0.202735		10 s after coincubation	103	110	CAYAPSGN	782.314	3.50056	10	0.53806	0.0151577
5 min after coincubation	159	172	LDRISQSNYIPTQQ	1662.84	4.4846	10	2.58294	0.114422		5 min after coincubation	103	110	CAYAPSGN	782.314	3.56432	10	0.334172	0.0714444												5 min after coincubation	159	172	LDRISQSNYIPTQQ	1662.84	4.44133	10	2.643	0.257615		5 min after coincubation	103	110	CAYAPSGN	782.314	3.50714	10	0.514007	0.0381753
20 min after coincubation	159	172	LDRISQSNYIPTQQ	1662.84	4.50607	10	2.72963	0.178732		20 min after coincubation	103	110	CAYAPSGN	782.314	3.56553	10	0.360674	0.0507468												20 min after coincubation	159	172	LDRISQSNYIPTQQ	1662.84	4.42978	10	2.62485	0.366404		20 min after coincubation	103	110	CAYAPSGN	782.314	3.50225	10	0.535474	0.0443519
60min after coincubation	159	172	LDRISQSNYIPTQQ	1662.84	4.4947	10	2.66225	0.0751007		60min after coincubation	103	110	CAYAPSGN	782.314	3.56328	10	0.393844	0.0793529												60min after coincubation	159	172	LDRISQSNYIPTQQ	1662.84	4.42397	10	2.68776	0.298133		60min after coincubation	103	110	CAYAPSGN	782.314	3.49579	10	0.531504	0.0389729
90 min after coincubation	159	172	LDRISQSNYIPTQQ	1662.84	4.51127	10	2.77536	0.055437		90 min after coincubation	103	110	CAYAPSGN	782.314	3.57646	10	0.408584	0.120354												90 min after coincubation	159	172	LDRISQSNYIPTQQ	1662.84	4.43384	10	2.89099	0.345377		90 min after coincubation	103	110	CAYAPSGN	782.314	3.50144	10	0.572242	0.0373002
110 min after coincubation	159	172	LDRISQSNYIPTQQ	1662.84	4.51107	10	2.88001	0.0683632		110 min after coincubation	103	110	CAYAPSGN	782.314	3.57793	10	0.418157	0.108673												110 min after coincubation	159	172	LDRISQSNYIPTQQ	1662.84	4.42944	10	2.73149	0.368742		110 min after coincubation	103	110	CAYAPSGN	782.314	3.49396	10	0.537982	0.0477518
150 min after coincubation	159	172	LDRISQSNYIPTQQ	1662.84	4.51241	10	2.60155	0.158823		150 min after coincubation	103	110	CAYAPSGN	782.314	3.57679	10	0.42353	0.0845895												150 min after coincubation	159	172	LDRISQSNYIPTQQ	1662.84	4.43231	10	2.74784	0.290764		150 min after coincubation	103	110	CAYAPSGN	782.314	3.50233	10	0.550055	0.044884
180 min after coincubation	159	172	LDRISQSNYIPTQQ	1662.84	4.53155	10	2.59374	0.159384		180 min after coincubation	103	110	CAYAPSGN	782.314	3.58586	10	0.389102	0.117881												180 min after coincubation	159	172	LDRISQSNYIPTQQ	1662.84	4.4299	10	2.74575	0.252085		180 min after coincubation	103	110	CAYAPSGN	782.314	3.49768	10	0.533049	0.0382805
before coincubation	160	172	DRISQSNYIPTQQ	1549.76	4.30514	10	2.59705	0.109064		before coincubation	111	122	YVACGGLDNICS	1214.52	5.78197	10	0.351957	0.0730616												before coincubation	160	172	DRISQSNYIPTQQ	1549.76	4.25498	10	2.65748	0.208176		before coincubation	111	122	YVACGGLDNICS	1214.52	5.74913	10	0.564588	0.0860438
10 s after coincubation	160	172	DRISQSNYIPTQQ	1549.76	4.28862	10	2.50905	0.152064		10 s after coincubation	111	122	YVACGGLDNICS	1214.52	5.77169	10	0.404743	0.0235552												10 s after coincubation	160	172	DRISQSNYIPTQQ	1549.76	4.23589	10	2.73019	0.162191		10 s after coincubation	111	122	YVACGGLDNICS	1214.52	5.73202	10	0.528639	0.0727093
5 min after coincubation	160	172	DRISQSNYIPTQQ	1549.76	4.30291	10	2.58668	0.0723752		5 min after coincubation	111	122	YVACGGLDNICS	1214.52	5.77772	10	0.3849	0.0615543												5 min after coincubation	160	172	DRISQSNYIPTQQ	1549.76	4.25878	10	2.69345	0.136472		5 min after coincubation	111	122	YVACGGLDNICS	1214.52	5.74284	10	0.525762	0.0946379
20 min after coincubation	160	172	DRISQSNYIPTQQ	1549.76	4.31338	10	2.70614	0.163356		20 min after coincubation	111	122	YVACGGLDNICS	1214.52	5.77887	10	0.406721	0.0625375												20 min after coincubation	160	172	DRISQSNYIPTQQ	1549.76	4.24742	10	2.65709	0.331065		20 min after coincubation	111	122	YVACGGLDNICS	1214.52	5.73742	10	0.52894	0.0918758
60min after coincubation	160	172	DRISQSNYIPTQQ	1549.76	4.31816	10	2.79506	0.0863902		60min after coincubation	111	122	YVACGGLDNICS	1214.52	5.78683	10	0.432109	0.0637051												60min after coincubation	160	172	DRISQSNYIPTQQ	1549.76	4.24115	10	2.65481	0.271222		60min after coincubation	111	122	YVACGGLDNICS	1214.52	5.72751	10	0.520513	0.0881938
90 min after coincubation	160	172	DRISQSNYIPTQQ	1549.76	4.32966	10	2.79014	0.215606		90 min after coincubation	111	122	YVACGGLDNICS	1214.52	5.80104	10	0.420715	0.104997												90 min after coincubation	160	172	DRISQSNYIPTQQ	1549.76	4.25153	10	2.8591	0.289789		90 min after coincubation	111	122	YVACGGLDNICS	1214.52	5.7328	10	0.558316	0.0967128
110 min after coincubation	160	172	DRISQSNYIPTQQ	1549.76	4.32884	10	2.90631	0.0854145		110 min after coincubation	111	122	YVACGGLDNICS	1214.52	5.79742	10	0.428418	0.0804621												110 min after coincubation	160	172	DRISQSNYIPTQQ	1549.76	4.24385	10	2.71889	0.31513		110 min after coincubation	111	122	YVACGGLDNICS	1214.52	5.73972	10	0.538743	0.101347
150 min after coincubation	160	172	DRISQSNYIPTQQ	1549.76	4.32971	10	2.69807	0.216134		150 min after coincubation	111	122	YVACGGLDNICS	1214.52	5.79553	10	0.409083	0.122576												150 min after coincubation	160	172	DRISQSNYIPTQQ	1549.76	4.2485	10	2.74867	0.225038		150 min after coincubation	111	122	YVACGGLDNICS	1214.52	5.73219	10	0.552074	0.108474
180 min after coincubation	160	172	DRISQSNYIPTQQ	1549.76	4.34462	10	2.78034	0.0644931		180 min after coincubation	111	122	YVACGGLDNICS	1214.52	5.80306	10	0.433105	0.0993778												180 min after coincubation	160	172	DRISQSNYIPTQQ	1549.76	4.24588	10	2.72299	0.176032		180 min after coincubation	111	122	YVACGGLDNICS	1214.52	5.72889	10	0.537876	0.0985012
before coincubation	176	189	RTRVKTTGIVETHF	1644.92	4.16826	10	4.3962	0.183326		before coincubation	122	128	SIYNLKT	838.467	4.67307	10	1.12646	0.0434568												before coincubation	176	189	RTRVKTTGIVETHF	1644.92	4.10466	10	4.21431	0.0443653		before coincubation	122	128	SIYNLKT	838.467	4.61453	10	1.32888	0.156513
10 s after coincubation	176	189	RTRVKTTGIVETHF	1644.92	4.13594	10	4.00289	0.218236		10 s after coincubation	122	128	SIYNLKT	838.467	4.63847	10	1.04349	0.0358156												10 s after coincubation	176	189	RTRVKTTGIVETHF	1644.92	4.06997	10	4.31325	0.0863495		10 s after coincubation	122	128	SIYNLKT	838.467	4.58617	10	1.28532	0.159256
5 min after coincubation	176	189	RTRVKTTGIVETHF	1644.92	4.15593	10	4.18475	0.0675499		5 min after coincubation	122	128	SIYNLKT	838.467	4.6582	10	1.05933	0.0837791												5 min after coincubation	176	189	RTRVKTTGIVETHF	1644.92	4.0999	10	4.17015	0.0903421		5 min after coincubation	122	128	SIYNLKT	838.467	4.626	10	1.26114	0.130796
20 min after coincubation	176	189	RTRVKTTGIVETHF	1644.92	4.17163	10	4.2354	0.123154		20 min after coincubation	122	128	SIYNLKT	838.467	4.6806	10	1.04269	0.105813												20 min after coincubation	176	189	RTRVKTTGIVETHF	1644.92	4.08803	10	4.16872	0.32931		20 min after coincubation	122	128	SIYNLKT	838.467	4.60952	10	1.27	0.207571
60min after coincubation	176	189	RTRVKTTGIVETHF	1644.92	4.17519	10	4.15753	0.494948		60min after coincubation	122	128	SIYNLKT	838.467	4.68881	10	1.01512	0.0800572												60min after coincubation	176	189	RTRVKTTGIVETHF	1644.92	4.08356	10	4.18195	0.19766		60min after coincubation	122	128	SIYNLKT	838.467	4.60328	10	1.28313	0.183265
90 min after coincubation	176	189	RTRVKTTGIVETHF	1644.92	4.19128	10	4.48322	0.0427864		90 min after coincubation	122	128	SIYNLKT	838.467	4.70393	10	1.12124	0.159983												90 min after coincubation	176	189	RTRVKTTGIVETHF	1644.92	4.09581	10	4.55536	0.138481		90 min after coincubation	122	128	SIYNLKT	838.467	4.61693	10	1.41295	0.187312
110 min after coincubation	176	189	RTRVKTTGIVETHF	1644.92	4.19352	10	4.363	0.12486		110 min after coincubation	122	128	SIYNLKT	838.467	4.70402	10	1.08742	0.140806												110 min after coincubation	176	189	RTRVKTTGIVETHF	1644.92	4.07678	10	4.28228	0.205277		110 min after coincubation	122	128	SIYNLKT	838.467	4.61498	10	1.32697	0.219201
150 min after coincubation	176	189	RTRVKTTGIVETHF	1644.92	4.19387	10	4.24492	0.0960404		150 min after coincubation	122	128	SIYNLKT	838.467	4.70585	10	1.0601	0.164836												150 min after coincubation	176	189	RTRVKTTGIVETHF	1644.92	4.09552	10	4.34288	0.177585		150 min after coincubation	122	128	SIYNLKT	838.467	4.61733	10	1.32305	0.163439
180 min after coincubation	176	189	RTRVKTTGIVETHF	1644.92	4.2123	10	4.14159	0.0808556		180 min after coincubation	122	128	SIYNLKT	838.467	4.72966	10	1.01873	0.153727												180 min after coincubation	176	189	RTRVKTTGIVETHF	1644.92	4.09336	10	4.29969	0.129301		180 min after coincubation	122	128	SIYNLKT	838.467	4.61376	10	1.29997	0.153447
before coincubation	250	258	FDSICNNKW	1126.5	5.59397	10	1.29586	0.0638071		before coincubation	139	148	LAGHTGYLSC	1021.48	4.75321	10	0.255257	0.0506933												before coincubation	250	258	FDSICNNKW	1126.5	5.55924	10	1.32143	0.178042		before coincubation	139	148	LAGHTGYLSC	1021.48	4.69864	10	0.331467	0.122848
10 s after coincubation	250	258	FDSICNNKW	1126.5	5.57568	10	1.06731	0.0136195		10 s after coincubation	139	148	LAGHTGYLSC	1021.48	4.72093	10	0.272435	0.0398388												10 s after coincubation	250	258	FDSICNNKW	1126.5	5.53296	10	1.30969	0.143817		10 s after coincubation	139	148	LAGHTGYLSC	1021.48	4.6701	10	0.337426	0.114665
5 min after coincubation	250	258	FDSICNNKW	1126.5	5.5843	10	1.01287	0.0439888		5 min after coincubation	139	148	LAGHTGYLSC	1021.48	4.73821	10	0.288612	0.0525641												5 min after coincubation	250	258	FDSICNNKW	1126.5	5.56534	10	1.30613	0.166505		5 min after coincubation	139	148	LAGHTGYLSC	1021.48	4.71231	10	0.334248	0.147744
20 min after coincubation	250	258	FDSICNNKW	1126.5	5.60177	10	1.02361	0.0473657		20 min after coincubation	139	148	LAGHTGYLSC	1021.48	4.76027	10	0.275105	0.0576768												20 min after coincubation	250	258	FDSICNNKW	1126.5	5.55184	10	1.3031	0.215651		20 min after coincubation	139	148	LAGHTGYLSC	1021.48	4.69388	10	0.337828	0.15169
60min after coincubation	250	258	FDSICNNKW	1126.5	5.6041	10	0.997363	0.0226878		60min after coincubation	139	148	LAGHTGYLSC	1021.48	4.77006	10	0.297666	0.08185												60min after coincubation	250	258	FDSICNNKW	1126.5	5.54161	10	1.31405	0.194925		60min after coincubation	139	148	LAGHTGYLSC	1021.48	4.68813	10	0.333924	0.140484
90 min after coincubation	250	258	FDSICNNKW	1126.5	5.62651	10	1.07757	0.109799		90 min after coincubation	139	148	LAGHTGYLSC	1021.48	4.78036	10	0.285287	0.0834152												90 min after coincubation	250	258	FDSICNNKW	1126.5	5.55402	10	1.42788	0.217541		90 min after coincubation	139	148	LAGHTGYLSC	1021.48	4.70215	10	0.350479	0.149081
110 min after coincubation	250	258	FDSICNNKW	1126.5	5.62941	10	1.08985	0.049467		110 min after coincubation	139	148	LAGHTGYLSC	1021.48	4.78486	10	0.309774	0.0916594												110 min after coincubation	250	258	FDSICNNKW	1126.5	5.56714	10	1.34728	0.219286		110 min after coincubation	139	148	LAGHTGYLSC	1021.48	4.70025	10	0.340642	0.141462
150 min after coincubation	250	258	FDSICNNKW	1126.5	5.62907	10	1.01648	0.126384		150 min after coincubation	139	148	LAGHTGYLSC	1021.48	4.78319	10	0.318179	0.0891149												150 min after coincubation	250	258	FDSICNNKW	1126.5	5.55221	10	1.36619	0.182355		150 min after coincubation	139	148	LAGHTGYLSC	1021.48	4.70077	10	0.344993	0.144369
180 min after coincubation	250	258	FDSICNNKW	1126.5	5.64867	10	1.00566	0.113387		180 min after coincubation	139	148	LAGHTGYLSC	1021.48	4.81336	10	0.311342	0.087974												180 min after coincubation	250	258	FDSICNNKW	1126.5	5.54959	10	1.36069	0.16964		180 min after coincubation	139	148	LAGHTGYLSC	1021.48	4.69873	10	0.34072	0.135447
before coincubation	267	273	FLNKKDL	877.514	4.25629	10	0.430965	0.0544526		before coincubation	141	151	GHTGYLSCCRF	1243.53	6.04251	10	1.11948	0.0900643												before coincubation	267	273	FLNKKDL	877.514	4.19616	10	0.144221	0.0398825		before coincubation	141	151	GHTGYLSCCRF	1243.53	6.01897	10	1.28379	0.138511
10 s after coincubation	267	273	FLNKKDL	877.514	4.22908	10	0.818114	0.0211483		10 s after coincubation	141	151	GHTGYLSCCRF	1243.53	6.04648	10	0.98004	0.129915												10 s after coincubation	267	273	FLNKKDL	877.514	4.16712	10	0.158994	0.0472219		10 s after coincubation	141	151	GHTGYLSCCRF	1243.53	6.00747	10	1.32077	0.121685
5 min after coincubation	267	273	FLNKKDL	877.514	4.24895	10	1.06309	0.0509489		5 min after coincubation	141	151	GHTGYLSCCRF	1243.53	6.04506	10	0.967229	0.179442												5 min after coincubation	267	273	FLNKKDL	877.514	4.19734	10	0.116272	0.0181291		5 min after coincubation	141	151	GHTGYLSCCRF	1243.53	6.01415	10	1.32829	0.122671
20 min after coincubation	267	273	FLNKKDL	877.514	4.26315	10	1.0716	0.177639		20 min after coincubation	141	151	GHTGYLSCCRF	1243.53	6.04406	10	1.02417	0.0882092												20 min after coincubation	267	273	FLNKKDL	877.514	4.18534	10	0.118934	0.0122314		20 min after coincubation	141	151	GHTGYLSCCRF	1243.53	6.01288	10	1.31195	0.198598
60min after coincubation	267	273	FLNKKDL	877.514	4.26808	10	1.16178	0.190895		60min after coincubation	141	151	GHTGYLSCCRF	1243.53	6.05031	10	0.964952	0.165252												60min after coincubation	267	273	FLNKKDL	877.514	4.18057	10	0.10827	0.0181401		60min after coincubation	141	151	GHTGYLSCCRF	1243.53	6.00032	10	1.32078	0.169399
90 min after coincubation	267	273	FLNKKDL	877.514	4.28122	10	1.218	0.0617962		90 min after coincubation	141	151	GHTGYLSCCRF	1243.53	6.06489	10	1.07536	0.173351												90 min after coincubation	267	273	FLNKKDL	877.514	4.19313	10	0.118176	0.0118769		90 min after coincubation	141	151	GHTGYLSCCRF	1243.53	6.00469	10	1.44291	0.207138
110 min after coincubation	267	273	FLNKKDL	877.514	4.28338	10	1.30893	0.086471		110 min after coincubation	141	151	GHTGYLSCCRF	1243.53	6.06228	10	1.02122	0.118814												110 min after coincubation	267	273	FLNKKDL	877.514	4.18466	10	0.103162	0.0096343		110 min after coincubation	141	151	GHTGYLSCCRF	1243.53	6.01316	10	1.36129	0.195791
150 min after coincubation	267	273	FLNKKDL	877.514	4.28157	10	1.21536	0.0395295		150 min after coincubation	141	151	GHTGYLSCCRF	1243.53	6.06158	10	0.969573	0.140787												150 min after coincubation	267	273	FLNKKDL	877.514	4.19166	10	0.11408	0.00549272		150 min after coincubation	141	151	GHTGYLSCCRF	1243.53	6.00285	10	1.37098	0.179439
180 min after coincubation	267	273	FLNKKDL	877.514	4.30046	10	1.1883	0.0886018		180 min after coincubation	141	151	GHTGYLSCCRF	1243.53	6.07499	10	1.10132	0.265281												180 min after coincubation	267	273	FLNKKDL	877.514	4.18919	10	0.123819	0.0112061		180 min after coincubation	141	151	GHTGYLSCCRF	1243.53	6.00106	10	1.35781	0.157446
before coincubation	267	274	FLNKKDLF	1024.58	5.28884	10	0.216202	0.0134568		before coincubation	169	190	WDIETGQQTTTFTGHTGDVMSL	2425.1	6.19063	10	1.97952	0.0388192												before coincubation	267	274	FLNKKDLF	1024.58	5.24725	10	0.168955	0.0050159		before coincubation	169	190	WDIETGQQTTTFTGHTGDVMSL	2425.1	6.16315	10	1.94625	0.330055
10 s after coincubation	267	274	FLNKKDLF	1024.58	5.25899	10	0.452592	0.0387197		10 s after coincubation	169	190	WDIETGQQTTTFTGHTGDVMSL	2425.1	6.18992	10	1.76074	0.131009												10 s after coincubation	267	274	FLNKKDLF	1024.58	5.21674	10	0.182325	0.0103445		10 s after coincubation	169	190	WDIETGQQTTTFTGHTGDVMSL	2425.1	6.15087	10	2.1738	0.204301
5 min after coincubation	267	274	FLNKKDLF	1024.58	5.27489	10	0.651218	0.0181617		5 min after coincubation	169	190	WDIETGQQTTTFTGHTGDVMSL	2425.1	6.18434	10	1.7126	0.114654												5 min after coincubation	267	274	FLNKKDLF	1024.58	5.25142	10	0.174156	0.00922691		5 min after coincubation	169	190	WDIETGQQTTTFTGHTGDVMSL	2425.1	6.15226	10	2.02579	0.274328
20 min after coincubation	267	274	FLNKKDLF	1024.58	5.29127	10	0.714114	0.0587823		20 min after coincubation	169	190	WDIETGQQTTTFTGHTGDVMSL	2425.1	6.18109	10	1.721	0.118794												20 min after coincubation	267	274	FLNKKDLF	1024.58	5.23354	10	0.17562	0.00623265		20 min after coincubation	169	190	WDIETGQQTTTFTGHTGDVMSL	2425.1	6.15133	10	2.0406	0.391161
60min after coincubation	267	274	FLNKKDLF	1024.58	5.30112	10	0.766097	0.0119742		60min after coincubation	169	190	WDIETGQQTTTFTGHTGDVMSL	2425.1	6.18884	10	1.64061	0.113132												60min after coincubation	267	274	FLNKKDLF	1024.58	5.22902	10	0.175483	0.0167379		60min after coincubation	169	190	WDIETGQQTTTFTGHTGDVMSL	2425.1	6.13692	10	2.04559	0.321249
90 min after coincubation	267	274	FLNKKDLF	1024.58	5.31679	10	0.820088	0.0339956		90 min after coincubation	169	190	WDIETGQQTTTFTGHTGDVMSL	2425.1	6.20916	10	1.86088	0.108315												90 min after coincubation	267	274	FLNKKDLF	1024.58	5.24002	10	0.168458	0.0074353		90 min after coincubation	169	190	WDIETGQQTTTFTGHTGDVMSL	2425.1	6.14211	10	2.21574	0.237047
110 min after coincubation	267	274	FLNKKDLF	1024.58	5.31644	10	0.827087	0.0309467		110 min after coincubation	169	190	WDIETGQQTTTFTGHTGDVMSL	2425.1	6.20088	10	1.9198	0.111921												110 min after coincubation	267	274	FLNKKDLF	1024.58	5.24147	10	0.170524	0.00757704		110 min after coincubation	169	190	WDIETGQQTTTFTGHTGDVMSL	2425.1	6.15648	10	2.04315	0.283542
150 min after coincubation	267	274	FLNKKDLF	1024.58	5.31812	10	0.810525	0.0842063		150 min after coincubation	169	190	WDIETGQQTTTFTGHTGDVMSL	2425.1	6.2	10	1.79757	0.0609712												150 min after coincubation	267	274	FLNKKDLF	1024.58	5.23992	10	0.17476	0.00852866		150 min after coincubation	169	190	WDIETGQQTTTFTGHTGDVMSL	2425.1	6.14044	10	2.09099	0.293656
180 min after coincubation	267	274	FLNKKDLF	1024.58	5.33683	10	0.785994	0.0301418		180 min after coincubation	169	190	WDIETGQQTTTFTGHTGDVMSL	2425.1	6.21123	10	1.7164	0.0815107												180 min after coincubation	267	274	FLNKKDLF	1024.58	5.23658	10	0.17838	0.010865		180 min after coincubation	169	190	WDIETGQQTTTFTGHTGDVMSL	2425.1	6.13687	10	2.05815	0.238884
before coincubation	274	284	FEEKIKRSPLT	1347.76	3.83329	10	0.747053	0.031621		before coincubation	190	198	LSLAPDTRL	985.568	5.16857	10	1.26626	0.0567237												before coincubation	274	284	FEEKIKRSPLT	1347.76	3.78325	10	0.838333	0.117353		before coincubation	190	198	LSLAPDTRL	985.568	5.13168	10	1.34686	0.103419
10 s after coincubation	274	284	FEEKIKRSPLT	1347.76	3.80899	10	0.654567	0.0363582		10 s after coincubation	190	198	LSLAPDTRL	985.568	5.13638	10	1.15335	0.0620913												10 s after coincubation	274	284	FEEKIKRSPLT	1347.76	3.76799	10	0.83352	0.132674		10 s after coincubation	190	198	LSLAPDTRL	985.568	5.10382	10	1.31869	0.0713954
5 min after coincubation	274	284	FEEKIKRSPLT	1347.76	3.82697	10	0.725436	0.0359635		5 min after coincubation	190	198	LSLAPDTRL	985.568	5.15355	10	1.24511	0.055289												5 min after coincubation	274	284	FEEKIKRSPLT	1347.76	3.78948	10	0.81653	0.140055		5 min after coincubation	190	198	LSLAPDTRL	985.568	5.13637	10	1.31399	0.0892931
20 min after coincubation	274	284	FEEKIKRSPLT	1347.76	3.83946	10	0.737106	0.0120531		20 min after coincubation	190	198	LSLAPDTRL	985.568	5.16989	10	1.26145	0.055296												20 min after coincubation	274	284	FEEKIKRSPLT	1347.76	3.77985	10	0.840262	0.211078		20 min after coincubation	190	198	LSLAPDTRL	985.568	5.11953	10	1.31381	0.162103
60min after coincubation	274	284	FEEKIKRSPLT	1347.76	3.83915	10	0.735154	0.024583		60min after coincubation	190	198	LSLAPDTRL	985.568	5.17799	10	1.24583	0.0388056												60min after coincubation	274	284	FEEKIKRSPLT	1347.76	3.77343	10	0.815328	0.138088		60min after coincubation	190	198	LSLAPDTRL	985.568	5.11338	10	1.32024	0.117315
90 min after coincubation	274	284	FEEKIKRSPLT	1347.76	3.85434	10	0.771981	0.0463614		90 min after coincubation	190	198	LSLAPDTRL	985.568	5.19868	10	1.30659	0.060764												90 min after coincubation	274	284	FEEKIKRSPLT	1347.76	3.78294	10	0.898389	0.172557		90 min after coincubation	190	198	LSLAPDTRL	985.568	5.12622	10	1.44139	0.14908
110 min after coincubation	274	284	FEEKIKRSPLT	1347.76	3.85426	10	0.793678	0.0309697		110 min after coincubation	190	198	LSLAPDTRL	985.568	5.19341	10	1.322	0.0735569												110 min after coincubation	274	284	FEEKIKRSPLT	1347.76	3.7753	10	0.852478	0.186084		110 min after coincubation	190	198	LSLAPDTRL	985.568	5.12835	10	1.36195	0.155912
150 min after coincubation	274	284	FEEKIKRSPLT	1347.76	3.85368	10	0.732535	0.036321		150 min after coincubation	190	198	LSLAPDTRL	985.568	5.19445	10	1.23744	0.0682043												150 min after coincubation	274	284	FEEKIKRSPLT	1347.76	3.78328	10	0.852702	0.153264		150 min after coincubation	190	198	LSLAPDTRL	985.568	5.12559	10	1.38033	0.111106
180 min after coincubation	274	284	FEEKIKRSPLT	1347.76	3.86971	10	0.721636	0.076417		180 min after coincubation	190	198	LSLAPDTRL	985.568	5.2129	10	1.25082	0.038019												180 min after coincubation	274	284	FEEKIKRSPLT	1347.76	3.77952	10	0.833114	0.128627		180 min after coincubation	190	198	LSLAPDTRL	985.568	5.12257	10	1.37308	0.110323
before coincubation	275	284	EEKIKRSPLT	1200.69	3.3231	10	0.881458	0.0170067		before coincubation	199	210	FVSGACDASAKL	1168.57	4.67061	10	0.320783	0.0441837												before coincubation	275	284	EEKIKRSPLT	1200.69	3.26545	10	0.99214	0.049815		before coincubation	199	210	FVSGACDASAKL	1168.57	4.61318	10	0.271608	0.0481216
10 s after coincubation	275	284	EEKIKRSPLT	1200.69	3.3088	10	0.797442	0.0763322		10 s after coincubation	199	210	FVSGACDASAKL	1168.57	4.63642	10	0.408838	0.0671072												10 s after coincubation	275	284	EEKIKRSPLT	1200.69	3.25933	10	0.966198	0.0357414		10 s after coincubation	199	210	FVSGACDASAKL	1168.57	4.58347	10	0.34094	0.0351508
5 min after coincubation	275	284	EEKIKRSPLT	1200.69	3.3215	10	0.867411	0.0266745		5 min after coincubation	199	210	FVSGACDASAKL	1168.57	4.65462	10	0.380873	0.0609814												5 min after coincubation	275	284	EEKIKRSPLT	1200.69	3.26503	10	0.933154	0.0512624		5 min after coincubation	199	210	FVSGACDASAKL	1168.57	4.62227	10	0.309449	0.0353038
20 min after coincubation	275	284	EEKIKRSPLT	1200.69	3.32148	10	0.847028	0.0547009		20 min after coincubation	199	210	FVSGACDASAKL	1168.57	4.67633	10	0.413861	0.0632202												20 min after coincubation	275	284	EEKIKRSPLT	1200.69	3.25992	10	0.942348	0.0861165		20 min after coincubation	199	210	FVSGACDASAKL	1168.57	4.60581	10	0.324793	0.0109703
60min after coincubation	275	284	EEKIKRSPLT	1200.69	3.32028	10	0.931215	0.0434542		60min after coincubation	199	210	FVSGACDASAKL	1168.57	4.68599	10	0.377134	0.0757635												60min after coincubation	275	284	EEKIKRSPLT	1200.69	3.25362	10	0.9415	0.0743517		60min after coincubation	199	210	FVSGACDASAKL	1168.57	4.60038	10	0.299168	0.0296227
90 min after coincubation	275	284	EEKIKRSPLT	1200.69	3.33645	10	1.01906	0.0885084		90 min after coincubation	199	210	FVSGACDASAKL	1168.57	4.70013	10	0.41523	0.112755												90 min after coincubation	275	284	EEKIKRSPLT	1200.69	3.25947	10	1.05938	0.0931461		90 min after coincubation	199	210	FVSGACDASAKL	1168.57	4.61349	10	0.311354	0.0222291
110 min after coincubation	275	284	EEKIKRSPLT	1200.69	3.33795	10	0.961002	0.104279		110 min after coincubation	199	210	FVSGACDASAKL	1168.57	4.69976	10	0.414293	0.080536												110 min after coincubation	275	284	EEKIKRSPLT	1200.69	3.25218	10	0.982758	0.0856416		110 min after coincubation	199	210	FVSGACDASAKL	1168.57	4.61094	10	0.304384	0.019399
150 min after coincubation	275	284	EEKIKRSPLT	1200.69	3.33372	10	0.913187	0.112092		150 min after coincubation	199	210	FVSGACDASAKL	1168.57	4.70134	10	0.43862	0.109355												150 min after coincubation	275	284	EEKIKRSPLT	1200.69	3.26247	10	0.969254	0.0685201		150 min after coincubation	199	210	FVSGACDASAKL	1168.57	4.61391	10	0.30871	0.0128698
180 min after coincubation	275	284	EEKIKRSPLT	1200.69	3.33953	10	0.868232	0.136468		180 min after coincubation	199	210	FVSGACDASAKL	1168.57	4.72271	10	0.432753	0.133625												180 min after coincubation	275	284	EEKIKRSPLT	1200.69	3.25534	10	0.98468	0.0674432		180 min after coincubation	199	210	FVSGACDASAKL	1168.57	4.60907	10	0.28901	0.0190689
before coincubation	285	295	ICYPEYTGSNT	1247.52	4.83369	10	1.05786	0.116792		before coincubation	211	231	WDVREGMCRQTFTGHESDINA	2452.08	4.98563	10	1.77428	0.0769182												before coincubation	285	295	ICYPEYTGSNT	1247.52	4.78699	10	1.26698	0.358295		before coincubation	211	231	WDVREGMCRQTFTGHESDINA	2452.08	4.93875	10	1.84197	0.261437
10 s after coincubation	285	295	ICYPEYTGSNT	1247.52	4.81788	10	1.01316	0.201394		10 s after coincubation	211	231	WDVREGMCRQTFTGHESDINA	2452.08	4.96005	10	1.61948	0.145139												10 s after coincubation	285	295	ICYPEYTGSNT	1247.52	4.76897	10	1.21292	0.350686		10 s after coincubation	211	231	WDVREGMCRQTFTGHESDINA	2452.08	4.91399	10	1.90407	0.194965
5 min after coincubation	285	295	ICYPEYTGSNT	1247.52	4.82923	10	1.26182	0.0716848		5 min after coincubation	211	231	WDVREGMCRQTFTGHESDINA	2452.08	4.97416	10	1.70431	0.0794342												5 min after coincubation	285	295	ICYPEYTGSNT	1247.52	4.78754	10	1.21593	0.360019		5 min after coincubation	211	231	WDVREGMCRQTFTGHESDINA	2452.08	4.94675	10	1.86606	0.240229
20 min after coincubation	285	295	ICYPEYTGSNT	1247.52	4.83213	10	1.32767	0.15428		20 min after coincubation	211	231	WDVREGMCRQTFTGHESDINA	2452.08	4.99259	10	1.68219	0.064266												20 min after coincubation	285	295	ICYPEYTGSNT	1247.52	4.77636	10	1.21802	0.373205		20 min after coincubation	211	231	WDVREGMCRQTFTGHESDINA	2452.08	4.9315	10	1.88398	0.351287
60min after coincubation	285	295	ICYPEYTGSNT	1247.52	4.84191	10	1.33508	0.139609		60min after coincubation	211	231	WDVREGMCRQTFTGHESDINA	2452.08	4.99984	10	1.68139	0.0505943												60min after coincubation	285	295	ICYPEYTGSNT	1247.52	4.77128	10	1.2402	0.381815		60min after coincubation	211	231	WDVREGMCRQTFTGHESDINA	2452.08	4.92661	10	1.88775	0.25554
90 min after coincubation	285	295	ICYPEYTGSNT	1247.52	4.85166	10	1.20971	0.211338		90 min after coincubation	211	231	WDVREGMCRQTFTGHESDINA	2452.08	5.01388	10	1.75935	0.117187												90 min after coincubation	285	295	ICYPEYTGSNT	1247.52	4.77963	10	1.32844	0.397031		90 min after coincubation	211	231	WDVREGMCRQTFTGHESDINA	2452.08	4.93633	10	2.03039	0.28052
110 min after coincubation	285	295	ICYPEYTGSNT	1247.52	4.85066	10	1.29252	0.0963083		110 min after coincubation	211	231	WDVREGMCRQTFTGHESDINA	2452.08	5.01404	10	1.86547	0.149207												110 min after coincubation	285	295	ICYPEYTGSNT	1247.52	4.77814	10	1.27896	0.393522		110 min after coincubation	211	231	WDVREGMCRQTFTGHESDINA	2452.08	4.93989	10	1.89013	0.296866
150 min after coincubation	285	295	ICYPEYTGSNT	1247.52	4.85494	10	1.15056	0.208219		150 min after coincubation	211	231	WDVREGMCRQTFTGHESDINA	2452.08	5.01692	10	1.70528	0.0789164												150 min after coincubation	285	295	ICYPEYTGSNT	1247.52	4.77873	10	1.28893	0.346978		150 min after coincubation	211	231	WDVREGMCRQTFTGHESDINA	2452.08	4.93646	10	1.93566	0.268815
180 min after coincubation	285	295	ICYPEYTGSNT	1247.52	4.86472	10	1.07727	0.252571		180 min after coincubation	211	231	WDVREGMCRQTFTGHESDINA	2452.08	5.03658	10	1.72046	0.0662332												180 min after coincubation	285	295	ICYPEYTGSNT	1247.52	4.77701	10	1.26706	0.339458		180 min after coincubation	211	231	WDVREGMCRQTFTGHESDINA	2452.08	4.93253	10	1.93668	0.217136
before coincubation	288	295	PEYTGSNT	868.368	3.41065	10	1.17533	0.115511		before coincubation	232	241	ICFFPNGNAF	1129.51	7.06166	10	0.405631	0.0707518												before coincubation	288	295	PEYTGSNT	868.368	3.36055	10	1.10184	0.0874329		before coincubation	232	241	ICFFPNGNAF	1129.51	7.03647	10	0.514775	0.0996633
10 s after coincubation	288	295	PEYTGSNT	868.368	3.41051	10	1.05966	0.0936828		10 s after coincubation	232	241	ICFFPNGNAF	1129.51	7.07048	10	0.431922	0.0433513												10 s after coincubation	288	295	PEYTGSNT	868.368	3.35533	10	1.16703	0.0125933		10 s after coincubation	232	241	ICFFPNGNAF	1129.51	7.03601	10	0.54826	0.106197
5 min after coincubation	288	295	PEYTGSNT	868.368	3.4213	10	1.30168	0.166271		5 min after coincubation	232	241	ICFFPNGNAF	1129.51	7.06703	10	0.485246	0.0721866												5 min after coincubation	288	295	PEYTGSNT	868.368	3.35673	10	1.12291	0.0660683		5 min after coincubation	232	241	ICFFPNGNAF	1129.51	7.02862	10	0.547786	0.123776
20 min after coincubation	288	295	PEYTGSNT	868.368	3.41837	10	1.36857	0.168001		20 min after coincubation	232	241	ICFFPNGNAF	1129.51	7.0616	10	0.429161	0.110872												20 min after coincubation	288	295	PEYTGSNT	868.368	3.35311	10	1.07396	0.110586		20 min after coincubation	232	241	ICFFPNGNAF	1129.51	7.03209	10	0.527153	0.144291
60min after coincubation	288	295	PEYTGSNT	868.368	3.41796	10	1.14718	0.0407026		60min after coincubation	232	241	ICFFPNGNAF	1129.51	7.06726	10	0.470965	0.0966106												60min after coincubation	288	295	PEYTGSNT	868.368	3.34611	10	1.08346	0.0977439		60min after coincubation	232	241	ICFFPNGNAF	1129.51	7.01823	10	0.522048	0.126307
90 min after coincubation	288	295	PEYTGSNT	868.368	3.42605	10	1.29276	0.180201		90 min after coincubation	232	241	ICFFPNGNAF	1129.51	7.08463	10	0.46202	0.0600709												90 min after coincubation	288	295	PEYTGSNT	868.368	3.35061	10	1.2153	0.00568395		90 min after coincubation	232	241	ICFFPNGNAF	1129.51	7.02779	10	0.576024	0.147101
110 min after coincubation	288	295	PEYTGSNT	868.368	3.42993	10	1.23371	0.0853954		110 min after coincubation	232	241	ICFFPNGNAF	1129.51	7.07365	10	0.611558	0.0562849												110 min after coincubation	288	295	PEYTGSNT	868.368	3.34362	10	1.133	0.0839497		110 min after coincubation	232	241	ICFFPNGNAF	1129.51	7.02993	10	0.514002	0.0863596
150 min after coincubation	288	295	PEYTGSNT	868.368	3.42816	10	1.17153	0.0300336		150 min after coincubation	232	241	ICFFPNGNAF	1129.51	7.071	10	0.5032	0.0887444												150 min after coincubation	288	295	PEYTGSNT	868.368	3.35286	10	1.13216	0.0754382		150 min after coincubation	232	241	ICFFPNGNAF	1129.51	7.0198	10	0.535585	0.0851201
180 min after coincubation	288	295	PEYTGSNT	868.368	3.4344	10	1.19098	0.0181895		180 min after coincubation	232	241	ICFFPNGNAF	1129.51	7.08125	10	0.411795	0.0857438												180 min after coincubation	288	295	PEYTGSNT	868.368	3.34693	10	1.191	0.0517731		180 min after coincubation	232	241	ICFFPNGNAF	1129.51	7.01593	10	0.552044	0.06669
before coincubation	311	323	NRRKDTKEIYTHF	1707.89	3.93563	10	2.23836	0.100674		before coincubation	241	249	FATGSDDAT	884.363	3.63775	10	0.26348	0.069731												before coincubation	311	323	NRRKDTKEIYTHF	1707.89	3.88291	10	2.2139	0.283453		before coincubation	241	249	FATGSDDAT	884.363	3.58407	10	0.243511	0.0683396
10 s after coincubation	311	323	NRRKDTKEIYTHF	1707.89	3.90426	10	2.16895	0.111167		10 s after coincubation	241	249	FATGSDDAT	884.363	3.62547	10	0.256439	0.0862561												10 s after coincubation	311	323	NRRKDTKEIYTHF	1707.89	3.85683	10	2.23203	0.273201		10 s after coincubation	241	249	FATGSDDAT	884.363	3.57919	10	0.252599	0.0686389
5 min after coincubation	311	323	NRRKDTKEIYTHF	1707.89	3.92753	10	2.3513	0.0639541		5 min after coincubation	241	249	FATGSDDAT	884.363	3.63422	10	0.297631	0.0915335												5 min after coincubation	311	323	NRRKDTKEIYTHF	1707.89	3.89012	10	2.20907	0.314133		5 min after coincubation	241	249	FATGSDDAT	884.363	3.58238	10	0.255684	0.0889419
20 min after coincubation	311	323	NRRKDTKEIYTHF	1707.89	3.94819	10	2.34256	0.025073		20 min after coincubation	241	249	FATGSDDAT	884.363	3.63671	10	0.290703	0.103793												20 min after coincubation	311	323	NRRKDTKEIYTHF	1707.89	3.88185	10	2.19444	0.427593		20 min after coincubation	241	249	FATGSDDAT	884.363	3.57644	10	0.250165	0.0583826
60min after coincubation	311	323	NRRKDTKEIYTHF	1707.89	3.94943	10	2.3487	0.0520616		60min after coincubation	241	249	FATGSDDAT	884.363	3.6351	10	0.302113	0.0995194												60min after coincubation	311	323	NRRKDTKEIYTHF	1707.89	3.86913	10	2.21692	0.349492		60min after coincubation	241	249	FATGSDDAT	884.363	3.57008	10	0.242808	0.0644736
90 min after coincubation	311	323	NRRKDTKEIYTHF	1707.89	3.96473	10	2.46978	0.207894		90 min after coincubation	241	249	FATGSDDAT	884.363	3.64789	10	0.297608	0.110179												90 min after coincubation	311	323	NRRKDTKEIYTHF	1707.89	3.88184	10	2.39992	0.378986		90 min after coincubation	241	249	FATGSDDAT	884.363	3.57553	10	0.253387	0.048472
110 min after coincubation	311	323	NRRKDTKEIYTHF	1707.89	3.97052	10	2.49339	0.102769		110 min after coincubation	241	249	FATGSDDAT	884.363	3.64861	10	0.308548	0.0979482												110 min after coincubation	311	323	NRRKDTKEIYTHF	1707.89	3.87448	10	2.27096	0.364459		110 min after coincubation	241	249	FATGSDDAT	884.363	3.56769	10	0.245724	0.06176
150 min after coincubation	311	323	NRRKDTKEIYTHF	1707.89	3.97098	10	2.33766	0.193233		150 min after coincubation	241	249	FATGSDDAT	884.363	3.64654	10	0.324195	0.106788												150 min after coincubation	311	323	NRRKDTKEIYTHF	1707.89	3.88192	10	2.30833	0.319731		150 min after coincubation	241	249	FATGSDDAT	884.363	3.57718	10	0.251219	0.0590792
180 min after coincubation	311	323	NRRKDTKEIYTHF	1707.89	3.99053	10	2.35098	0.198319		180 min after coincubation	241	249	FATGSDDAT	884.363	3.65704	10	0.302597	0.115361												180 min after coincubation	311	323	NRRKDTKEIYTHF	1707.89	3.8789	10	2.28978	0.303413		180 min after coincubation	241	249	FATGSDDAT	884.363	3.57184	10	0.253205	0.0538746
before coincubation	324	334	TCATDTKNVQF	1227.57	4.61962	10	1.52992	0.109797		before coincubation	253	261	FDLRADQEL	1106.55	5.40442	10	0.25563	0.0223657												before coincubation	324	334	TCATDTKNVQF	1227.57	4.5645	10	1.13638	0.0936296		before coincubation	253	261	FDLRADQEL	1106.55	5.3628	10	0.222205	0.0164034
10 s after coincubation	324	334	TCATDTKNVQF	1227.57	4.59319	10	2.04159	0.23668		10 s after coincubation	253	261	FDLRADQEL	1106.55	5.37499	10	0.249066	0.0416047												10 s after coincubation	324	334	TCATDTKNVQF	1227.57	4.53283	10	1.09813	0.075366		10 s after coincubation	253	261	FDLRADQEL	1106.55	5.33763	10	0.235541	0.00683418
5 min after coincubation	324	334	TCATDTKNVQF	1227.57	4.61079	10	2.57786	0.0502647		5 min after coincubation	253	261	FDLRADQEL	1106.55	5.39382	10	0.270664	0.0406232												5 min after coincubation	324	334	TCATDTKNVQF	1227.57	4.5688	10	1.09022	0.0815704		5 min after coincubation	253	261	FDLRADQEL	1106.55	5.3645	10	0.230054	0.0341605
20 min after coincubation	324	334	TCATDTKNVQF	1227.57	4.62929	10	2.90307	0.0485567		20 min after coincubation	253	261	FDLRADQEL	1106.55	5.40264	10	0.273956	0.0312459												20 min after coincubation	324	334	TCATDTKNVQF	1227.57	4.55398	10	1.09289	0.148612		20 min after coincubation	253	261	FDLRADQEL	1106.55	5.34937	10	0.230815	0.0175701
60min after coincubation	324	334	TCATDTKNVQF	1227.57	4.63725	10	3.11095	0.149372		60min after coincubation	253	261	FDLRADQEL	1106.55	5.41237	10	0.263907	0.0418517												60min after coincubation	324	334	TCATDTKNVQF	1227.57	4.5489	10	1.12358	0.101334		60min after coincubation	253	261	FDLRADQEL	1106.55	5.34363	10	0.22753	0.0346017
90 min after coincubation	324	334	TCATDTKNVQF	1227.57	4.64788	10	3.09964	0.0752569		90 min after coincubation	253	261	FDLRADQEL	1106.55	5.42639	10	0.276368	0.0600692												90 min after coincubation	324	334	TCATDTKNVQF	1227.57	4.56208	10	1.22905	0.12675		90 min after coincubation	253	261	FDLRADQEL	1106.55	5.35334	10	0.230146	0.0182213
110 min after coincubation	324	334	TCATDTKNVQF	1227.57	4.65025	10	3.25475	0.0589535		110 min after coincubation	253	261	FDLRADQEL	1106.55	5.42355	10	0.300966	0.0633104												110 min after coincubation	324	334	TCATDTKNVQF	1227.57	4.55786	10	1.14748	0.141751		110 min after coincubation	253	261	FDLRADQEL	1106.55	5.35547	10	0.23495	0.0140703
150 min after coincubation	324	334	TCATDTKNVQF	1227.57	4.65039	10	2.90284	0.1507		150 min after coincubation	253	261	FDLRADQEL	1106.55	5.42385	10	0.275746	0.0515528												150 min after coincubation	324	334	TCATDTKNVQF	1227.57	4.56043	10	1.18017	0.104151		150 min after coincubation	253	261	FDLRADQEL	1106.55	5.35308	10	0.229546	0.00734861
180 min after coincubation	324	334	TCATDTKNVQF	1227.57	4.67325	10	2.95469	0.161222		180 min after coincubation	253	261	FDLRADQEL	1106.55	5.4394	10	0.271552	0.0826517												180 min after coincubation	324	334	TCATDTKNVQF	1227.57	4.55674	10	1.20412	0.103924		180 min after coincubation	253	261	FDLRADQEL	1106.55	5.3489	10	0.221286	0.0113343
before coincubation	327	336	TDTKNVQFVF	1198.61	6.04125	10	0.689582	0.0204992		before coincubation	262	271	MTYSHDNIIC	1196.51	5.02384	10	0.893819	0.0942155												before coincubation	327	336	TDTKNVQFVF	1198.61	6.01691	10	0.666219	0.119267		before coincubation	262	271	MTYSHDNIIC	1196.51	4.97513	10	1.0889	0.0258339
10 s after coincubation	327	336	TDTKNVQFVF	1198.61	6.02907	10	0.86967	0.0449588		10 s after coincubation	262	271	MTYSHDNIIC	1196.51	4.98774	10	0.847935	0.0454125												10 s after coincubation	327	336	TDTKNVQFVF	1198.61	5.99798	10	0.626489	0.0975663		10 s after coincubation	262	271	MTYSHDNIIC	1196.51	4.94537	10	1.06798	0.0431433
5 min after coincubation	327	336	TDTKNVQFVF	1198.61	6.03144	10	1.15107	0.239033		5 min after coincubation	262	271	MTYSHDNIIC	1196.51	5.00879	10	0.833869	0.03365												5 min after coincubation	327	336	TDTKNVQFVF	1198.61	6.0119	10	0.660784	0.119704		5 min after coincubation	262	271	MTYSHDNIIC	1196.51	4.99053	10	1.03324	0.0501061
20 min after coincubation	327	336	TDTKNVQFVF	1198.61	6.04025	10	1.45229	0.0406761		20 min after coincubation	262	271	MTYSHDNIIC	1196.51	5.03953	10	0.915775	0.0918187												20 min after coincubation	327	336	TDTKNVQFVF	1198.61	6.0089	10	0.647236	0.186445		20 min after coincubation	262	271	MTYSHDNIIC	1196.51	4.96974	10	1.05504	0.0717634
60min after coincubation	327	336	TDTKNVQFVF	1198.61	6.04743	10	1.70114	0.0379842		60min after coincubation	262	271	MTYSHDNIIC	1196.51	5.04922	10	0.831189	0.047401												60min after coincubation	327	336	TDTKNVQFVF	1198.61	5.99458	10	0.646892	0.124152		60min after coincubation	262	271	MTYSHDNIIC	1196.51	4.96437	10	1.0319	0.0920994
90 min after coincubation	327	336	TDTKNVQFVF	1198.61	6.07005	10	1.57785	0.120721		90 min after coincubation	262	271	MTYSHDNIIC	1196.51	5.06072	10	0.931524	0.0883844												90 min after coincubation	327	336	TDTKNVQFVF	1198.61	6.00215	10	0.696985	0.14958		90 min after coincubation	262	271	MTYSHDNIIC	1196.51	4.98031	10	1.17948	0.132069
110 min after coincubation	327	336	TDTKNVQFVF	1198.61	6.06456	10	1.70649	0.0591031		110 min after coincubation	262	271	MTYSHDNIIC	1196.51	5.06689	10	0.871134	0.0581176												110 min after coincubation	327	336	TDTKNVQFVF	1198.61	6.01229	10	0.687268	0.149437		110 min after coincubation	262	271	MTYSHDNIIC	1196.51	4.9805	10	1.13174	0.102074
150 min after coincubation	327	336	TDTKNVQFVF	1198.61	6.06325	10	1.40356	0.211339		150 min after coincubation	262	271	MTYSHDNIIC	1196.51	5.06949	10	0.888528	0.0344027												150 min after coincubation	327	336	TDTKNVQFVF	1198.61	6.00062	10	0.711995	0.14609		150 min after coincubation	262	271	MTYSHDNIIC	1196.51	4.97988	10	1.13613	0.0596508
180 min after coincubation	327	336	TDTKNVQFVF	1198.61	6.07504	10	1.7194	0.0351215		180 min after coincubation	262	271	MTYSHDNIIC	1196.51	5.09147	10	0.854943	0.072989												180 min after coincubation	327	336	TDTKNVQFVF	1198.61	5.99827	10	0.700614	0.116074		180 min after coincubation	262	271	MTYSHDNIIC	1196.51	4.97497	10	1.13386	0.0845551
before coincubation	328	334	DTKNVQF	851.426	4.52407	10	0.613987	0.138139		before coincubation	272	278	GITSVSF	710.372	5.77032	10	0.176024	0.0251531												before coincubation	328	334	DTKNVQF	851.426	4.46413	10	0.394655	0.0668832		before coincubation	272	278	GITSVSF	710.372	5.73602	10	0.20704	0.0235653
10 s after coincubation	328	334	DTKNVQF	851.426	4.49519	10	0.980744	0.177483		10 s after coincubation	272	278	GITSVSF	710.372	5.74643	10	0.13326	0.0151727												10 s after coincubation	328	334	DTKNVQF	851.426	4.43388	10	0.348578	0.0175071		10 s after coincubation	272	278	GITSVSF	710.372	5.71278	10	0.203229	0.0145797
5 min after coincubation	328	334	DTKNVQF	851.426	4.5141	10	1.44122	0.15634		5 min after coincubation	272	278	GITSVSF	710.372	5.75487	10	0.158789	0.0148106												5 min after coincubation	328	334	DTKNVQF	851.426	4.47407	10	0.350428	0.111502		5 min after coincubation	272	278	GITSVSF	710.372	5.72975	10	0.198332	0.0133952
20 min after coincubation	328	334	DTKNVQF	851.426	4.53921	10	1.46544	0.103565		20 min after coincubation	272	278	GITSVSF	710.372	5.76215	10	0.160479	0.0126169												20 min after coincubation	328	334	DTKNVQF	851.426	4.45759	10	0.358132	0.0346417		20 min after coincubation	272	278	GITSVSF	710.372	5.72154	10	0.199934	0.00728597
60min after coincubation	328	334	DTKNVQF	851.426	4.54769	10	1.65448	0.106308		60min after coincubation	272	278	GITSVSF	710.372	5.77014	10	0.180471	0.0410867												60min after coincubation	328	334	DTKNVQF	851.426	4.45231	10	0.406675	0.0349849		60min after coincubation	272	278	GITSVSF	710.372	5.71206	10	0.201596	0.00630657
90 min after coincubation	328	334	DTKNVQF	851.426	4.55723	10	1.6415	0.218297		90 min after coincubation	272	278	GITSVSF	710.372	5.78864	10	0.187526	0.0459725												90 min after coincubation	328	334	DTKNVQF	851.426	4.46648	10	0.457474	0.026733		90 min after coincubation	272	278	GITSVSF	710.372	5.71979	10	0.223023	0.00829193
110 min after coincubation	328	334	DTKNVQF	851.426	4.56206	10	1.6537	0.133274		110 min after coincubation	272	278	GITSVSF	710.372	5.78511	10	0.195896	0.0475766												110 min after coincubation	328	334	DTKNVQF	851.426	4.46081	10	0.408967	0.00692173		110 min after coincubation	272	278	GITSVSF	710.372	5.7265	10	0.203586	0.00568787
150 min after coincubation	328	334	DTKNVQF	851.426	4.56275	10	1.46721	0.235867		150 min after coincubation	272	278	GITSVSF	710.372	5.78419	10	0.179676	0.0396825												150 min after coincubation	328	334	DTKNVQF	851.426	4.46534	10	0.454295	0.0421382		150 min after coincubation	272	278	GITSVSF	710.372	5.71888	10	0.20466	0.0137053
180 min after coincubation	328	334	DTKNVQF	851.426	4.58462	10	1.56088	0.172721		180 min after coincubation	272	278	GITSVSF	710.372	5.79484	10	0.180122	0.0542298												180 min after coincubation	328	334	DTKNVQF	851.426	4.46364	10	0.389305	0.104681		180 min after coincubation	272	278	GITSVSF	710.372	5.71561	10	0.203533	0.0179245
before coincubation	328	336	DTKNVQFVF	1097.56	6.15285	10	0.509687	0.080947		before coincubation	285	292	LLAGYDDF	913.43	6.3461	10	0.0864765	0.0376941												before coincubation	328	336	DTKNVQFVF	1097.56	6.12247	10	0.440051	0.0686401		before coincubation	285	292	LLAGYDDF	913.43	6.31174	10	0.0985345	0.0249734
10 s after coincubation	328	336	DTKNVQFVF	1097.56	6.14443	10	0.78323	0.0970973		10 s after coincubation	285	292	LLAGYDDF	913.43	6.33996	10	0.088643	0.0393744												10 s after coincubation	328	336	DTKNVQFVF	1097.56	6.10638	10	0.418054	0.0470707		10 s after coincubation	285	292	LLAGYDDF	913.43	6.30212	10	0.0935185	0.0198059
5 min after coincubation	328	336	DTKNVQFVF	1097.56	6.14704	10	1.1687	0.0121136		5 min after coincubation	285	292	LLAGYDDF	913.43	6.33955	10	0.018669	0.121222												5 min after coincubation	328	336	DTKNVQFVF	1097.56	6.11859	10	0.422593	0.0660801		5 min after coincubation	285	292	LLAGYDDF	913.43	6.30646	10	0.116315	0.0177512
20 min after coincubation	328	336	DTKNVQFVF	1097.56	6.14935	10	1.23322	0.199735		20 min after coincubation	285	292	LLAGYDDF	913.43	6.33767	10	-0.002928	0.115602												20 min after coincubation	328	336	DTKNVQFVF	1097.56	6.11441	10	0.428997	0.0761005		20 min after coincubation	285	292	LLAGYDDF	913.43	6.30502	10	0.0954747	0.0213855
60min after coincubation	328	336	DTKNVQFVF	1097.56	6.15988	10	1.39384	0.0452569		60min after coincubation	285	292	LLAGYDDF	913.43	6.34534	10	0.119606	0.0961863												60min after coincubation	328	336	DTKNVQFVF	1097.56	6.10136	10	0.427077	0.0700372		60min after coincubation	285	292	LLAGYDDF	913.43	6.29287	10	0.101771	0.0321271
90 min after coincubation	328	336	DTKNVQFVF	1097.56	6.18023	10	1.49283	0.15602		90 min after coincubation	285	292	LLAGYDDF	913.43	6.36211	10	0.135206	0.0790594												90 min after coincubation	328	336	DTKNVQFVF	1097.56	6.10796	10	0.474216	0.0955704		90 min after coincubation	285	292	LLAGYDDF	913.43	6.29674	10	0.0909198	0.0279996
110 min after coincubation	328	336	DTKNVQFVF	1097.56	6.17303	10	1.51523	0.113469		110 min after coincubation	285	292	LLAGYDDF	913.43	6.35662	10	0.126852	0.0913786												110 min after coincubation	328	336	DTKNVQFVF	1097.56	6.11534	10	0.442893	0.0932714		110 min after coincubation	285	292	LLAGYDDF	913.43	6.30589	10	0.120751	0.0258612
150 min after coincubation	328	336	DTKNVQFVF	1097.56	6.17078	10	1.26261	0.255989		150 min after coincubation	285	292	LLAGYDDF	913.43	6.60428	10	0.195137	0.155499												150 min after coincubation	328	336	DTKNVQFVF	1097.56	6.10701	10	0.460164	0.08552		150 min after coincubation	285	292	LLAGYDDF	913.43	6.2959	10	0.104643	0.0295061
180 min after coincubation	328	336	DTKNVQFVF	1097.56	6.18878	10	1.24405	0.140768		180 min after coincubation	285	292	LLAGYDDF	913.43	6.36863	10	0.0853318	0.149772												180 min after coincubation	328	336	DTKNVQFVF	1097.56	6.10458	10	0.473387	0.0704928		180 min after coincubation	285	292	LLAGYDDF	913.43	6.29259	10	0.115021	0.0167983
before coincubation	335	341	VFDAVTD	766.362	5.28205	10	0.19279	0.0799428		before coincubation	293	308	NCNVWDALKADRAGVL	1744.88	6.17506	10	1.22003	0.0422373												before coincubation	335	341	VFDAVTD	766.362	4.65401	10	0.0637467	0.0116815		before coincubation	293	308	NCNVWDALKADRAGVL	1744.88	6.14204	10	1.21763	0.0618191
10 s after coincubation	335	341	VFDAVTD	766.362	5.26427	10	0.229561	0.0749969		10 s after coincubation	293	308	NCNVWDALKADRAGVL	1744.88	6.17822	10	1.15087	0.0636284												10 s after coincubation	335	341	VFDAVTD	766.362	4.62695	10	0.0566647	0.00696195		10 s after coincubation	293	308	NCNVWDALKADRAGVL	1744.88	6.13226	10	1.25987	0.0493029
5 min after coincubation	335	341	VFDAVTD	766.362	5.28078	10	0.183876	0.153542		5 min after coincubation	293	308	NCNVWDALKADRAGVL	1744.88	6.17346	10	1.12039	0.071078												5 min after coincubation	335	341	VFDAVTD	766.362	4.66127	10	0.0620705	0.00798488		5 min after coincubation	293	308	NCNVWDALKADRAGVL	1744.88	6.13424	10	1.22652	0.0534969
20 min after coincubation	335	341	VFDAVTD	766.362	5.28285	10	0.193519	0.137957		20 min after coincubation	293	308	NCNVWDALKADRAGVL	1744.88	6.16944	10	1.16017	0.037693												20 min after coincubation	335	341	VFDAVTD	766.362	4.64628	10	0.0666277	0.0111625		20 min after coincubation	293	308	NCNVWDALKADRAGVL	1744.88	6.13484	10	1.24294	0.171597
60min after coincubation	335	341	VFDAVTD	766.362	5.30515	10	0.240186	0.103761		60min after coincubation	293	308	NCNVWDALKADRAGVL	1744.88	6.17683	10	1.15871	0.0415724												60min after coincubation	335	341	VFDAVTD	766.362	4.64116	10	0.0536597	0.0195314		60min after coincubation	293	308	NCNVWDALKADRAGVL	1744.88	6.11937	10	1.27369	0.137794
90 min after coincubation	335	341	VFDAVTD	766.362	5.29249	10	0.23986	0.113127		90 min after coincubation	293	308	NCNVWDALKADRAGVL	1744.88	6.19965	10	1.18654	0.0810497												90 min after coincubation	335	341	VFDAVTD	766.362	4.65327	10	0.059114	0.0126376		90 min after coincubation	293	308	NCNVWDALKADRAGVL	1744.88	6.1254	10	1.33574	0.139044
110 min after coincubation	335	341	VFDAVTD	766.362	5.29377	10	0.224336	0.15401		110 min after coincubation	293	308	NCNVWDALKADRAGVL	1744.88	6.18998	10	1.26291	0.17529												110 min after coincubation	335	341	VFDAVTD	766.362	4.65038	10	0.0645415	0.0188314		110 min after coincubation	293	308	NCNVWDALKADRAGVL	1744.88	6.13869	10	1.26197	0.142383
150 min after coincubation	335	341	VFDAVTD	766.362	5.28198	10	0.200774	0.139631		150 min after coincubation	293	308	NCNVWDALKADRAGVL	1744.88	6.18836	10	1.16949	0.146215												150 min after coincubation	335	341	VFDAVTD	766.362	4.65305	10	0.0548665	0.0152213		150 min after coincubation	293	308	NCNVWDALKADRAGVL	1744.88	6.12412	10	1.29868	0.140935
180 min after coincubation	335	341	VFDAVTD	766.362	5.28798	10	0.159683	0.0218386		180 min after coincubation	293	308	NCNVWDALKADRAGVL	1744.88	6.19841	10	1.14219	0.0938001												180 min after coincubation	335	341	VFDAVTD	766.362	4.6497	10	0.0665458	0.015371		180 min after coincubation	293	308	NCNVWDALKADRAGVL	1744.88	6.12017	10	1.28449	0.119561
before coincubation	341	348	DVIIKNNL	928.546	4.7126	10	1.87587	0.0400394		before coincubation	319	326	GVTDDGMA	765.308	4.06841	10	0.255139	0.0190578												before coincubation	341	348	DVIIKNNL	928.546	4.66753	10	1.89795	0.139608		before coincubation	319	326	GVTDDGMA	765.308	4.02195	10	0.262911	0.055112
10 s after coincubation	341	348	DVIIKNNL	928.546	4.68644	10	1.35091	0.049028		10 s after coincubation	319	326	GVTDDGMA	765.308	4.05225	10	0.24948	0.0266085												10 s after coincubation	341	348	DVIIKNNL	928.546	4.64025	10	1.87752	0.117358		10 s after coincubation	319	326	GVTDDGMA	765.308	4.00664	10	0.27881	0.0660134
5 min after coincubation	341	348	DVIIKNNL	928.546	4.70288	10	0.865985	0.0526273		5 min after coincubation	319	326	GVTDDGMA	765.308	4.07935	10	0.287687	0.0425718												5 min after coincubation	341	348	DVIIKNNL	928.546	4.67676	10	1.84563	0.123919		5 min after coincubation	319	326	GVTDDGMA	765.308	4.02963	10	0.273693	0.0795413
20 min after coincubation	341	348	DVIIKNNL	928.546	4.726	10	0.540847	0.0171427		20 min after coincubation	319	326	GVTDDGMA	765.308	4.08035	10	0.274374	0.0487449												20 min after coincubation	341	348	DVIIKNNL	928.546	4.65979	10	1.84912	0.237204		20 min after coincubation	319	326	GVTDDGMA	765.308	4.01743	10	0.275299	0.0728611
60min after coincubation	341	348	DVIIKNNL	928.546	4.73434	10	0.502975	0.123237		60min after coincubation	319	326	GVTDDGMA	765.308	4.0672	10	0.287301	0.0351934												60min after coincubation	341	348	DVIIKNNL	928.546	4.6545	10	1.85923	0.178332		60min after coincubation	319	326	GVTDDGMA	765.308	4.01199	10	0.266471	0.0753676
90 min after coincubation	341	348	DVIIKNNL	928.546	4.7512	10	0.484312	0.130303		90 min after coincubation	319	326	GVTDDGMA	765.308	4.09794	10	0.277691	0.0665486												90 min after coincubation	341	348	DVIIKNNL	928.546	4.6673	10	2.02113	0.198164		90 min after coincubation	319	326	GVTDDGMA	765.308	4.02264	10	0.282975	0.0719896
110 min after coincubation	341	348	DVIIKNNL	928.546	4.75213	10	0.533499	0.0786632		110 min after coincubation	319	326	GVTDDGMA	765.308	4.1051	10	0.287726	0.0543794												110 min after coincubation	341	348	DVIIKNNL	928.546	4.66597	10	1.90372	0.22495		110 min after coincubation	319	326	GVTDDGMA	765.308	4.01435	10	0.268215	0.0792436
150 min after coincubation	341	348	DVIIKNNL	928.546	4.75507	10	0.43851	0.0543508		150 min after coincubation	319	326	GVTDDGMA	765.308	4.1055	10	0.295638	0.0591026												150 min after coincubation	341	348	DVIIKNNL	928.546	4.66717	10	1.92183	0.148317		150 min after coincubation	319	326	GVTDDGMA	765.308	4.02314	10	0.275162	0.0714561
180 min after coincubation	341	348	DVIIKNNL	928.546	4.77831	10	0.472195	0.0805746		180 min after coincubation	319	326	GVTDDGMA	765.308	4.12102	10	0.28839	0.0633425												180 min after coincubation	341	348	DVIIKNNL	928.546	4.66481	10	1.90831	0.145507		180 min after coincubation	319	326	GVTDDGMA	765.308	4.01926	10	0.270566	0.0610215
before coincubation	341	350	DVIIKNNLKE	1185.68	4.0779	10	3.11466	0.14051																						before coincubation	341	350	DVIIKNNLKE	1185.68	4.01904	10	3.09146	0.0758922
10 s after coincubation	341	350	DVIIKNNLKE	1185.68	4.05789	10	2.03644	0.165595																						10 s after coincubation	341	350	DVIIKNNLKE	1185.68	3.98946	10	3.17358	0.0619946
5 min after coincubation	341	350	DVIIKNNLKE	1185.68	4.08523	10	1.2545	0.199761																						5 min after coincubation	341	350	DVIIKNNLKE	1185.68	4.0089	10	3.06784	0.104252
20 min after coincubation	341	350	DVIIKNNLKE	1185.68	4.07873	10	0.750023	0.22513																						20 min after coincubation	341	350	DVIIKNNLKE	1185.68	4.00009	10	3.01566	0.281904
60min after coincubation	341	350	DVIIKNNLKE	1185.68	4.0719	10	0.380556	0.0906459																						60min after coincubation	341	350	DVIIKNNLKE	1185.68	3.99592	10	3.04009	0.178908
90 min after coincubation	341	350	DVIIKNNLKE	1185.68	4.09772	10	0.452815	0.102683																						90 min after coincubation	341	350	DVIIKNNLKE	1185.68	4.00572	10	3.32087	0.153091
110 min after coincubation	341	350	DVIIKNNLKE	1185.68	4.09417	10	0.452598	0.0936671																						110 min after coincubation	341	350	DVIIKNNLKE	1185.68	3.9963	10	3.12376	0.243827
150 min after coincubation	341	350	DVIIKNNLKE	1185.68	4.09303	10	0.445995	0.053901																						150 min after coincubation	341	350	DVIIKNNLKE	1185.68	4.00524	10	3.15012	0.157674
180 min after coincubation	341	350	DVIIKNNLKE	1185.68	4.10373	10	0.304945	0.12887																						180 min after coincubation	341	350	DVIIKNNLKE	1185.68	4.00265	10	3.12295	0.144066
before coincubation	341	353	DVIIKNNLKECGL	1458.8	5.18013	10	4.17328	0.265739																						before coincubation	341	353	DVIIKNNLKECGL	1458.8	5.31896	10	4.03752	0.25917
10 s after coincubation	341	353	DVIIKNNLKECGL	1458.8	5.17112	10	3.29468	0.128798																						10 s after coincubation	341	353	DVIIKNNLKECGL	1458.8	5.29101	10	4.26156	0.292275
5 min after coincubation	341	353	DVIIKNNLKECGL	1458.8	5.19105	10	2.31628	0.141891																						5 min after coincubation	341	353	DVIIKNNLKECGL	1458.8	5.3159	10	4.1086	0.317209
20 min after coincubation	341	353	DVIIKNNLKECGL	1458.8	5.19398	10	1.46789	0.218068																						20 min after coincubation	341	353	DVIIKNNLKECGL	1458.8	5.30412	10	4.09189	0.405549
60min after coincubation	341	353	DVIIKNNLKECGL	1458.8	5.19944	10	1.00628	0.20701																						60min after coincubation	341	353	DVIIKNNLKECGL	1458.8	5.29792	10	4.08611	0.405635
90 min after coincubation	341	353	DVIIKNNLKECGL	1458.8	5.19421	10	0.952709	0.14336																						90 min after coincubation	341	353	DVIIKNNLKECGL	1458.8	5.30344	10	4.33965	0.354721
110 min after coincubation	341	353	DVIIKNNLKECGL	1458.8	5.19965	10	0.925942	0.0581257																						110 min after coincubation	341	353	DVIIKNNLKECGL	1458.8	5.30926	10	4.18817	0.352461
150 min after coincubation	341	353	DVIIKNNLKECGL	1458.8	5.18712	10	0.925239	0.188468																						150 min after coincubation	341	353	DVIIKNNLKECGL	1458.8	5.30365	10	4.23632	0.299668
180 min after coincubation	341	353	DVIIKNNLKECGL	1458.8	5.19025	10	0.807774	0.0283729																						180 min after coincubation	341	353	DVIIKNNLKECGL	1458.8	5.30221	10	4.14899	0.343127
before coincubation	342	348	VIIKNNL	813.519	4.4464	10	1.82879	0.0781076																						before coincubation	342	348	VIIKNNL	813.519	4.39102	10	1.85923	0.190191
10 s after coincubation	342	348	VIIKNNL	813.519	4.42168	10	1.27372	0.0314296																						10 s after coincubation	342	348	VIIKNNL	813.519	4.36426	10	1.84879	0.14701
5 min after coincubation	342	348	VIIKNNL	813.519	4.4408	10	0.779294	0.00417327																						5 min after coincubation	342	348	VIIKNNL	813.519	4.40051	10	1.81817	0.174643
20 min after coincubation	342	348	VIIKNNL	813.519	4.45441	10	0.494875	0.0273891																						20 min after coincubation	342	348	VIIKNNL	813.519	4.38571	10	1.81486	0.284876
60min after coincubation	342	348	VIIKNNL	813.519	4.46593	10	0.387794	0.0768946																						60min after coincubation	342	348	VIIKNNL	813.519	4.38048	10	1.81552	0.222253
90 min after coincubation	342	348	VIIKNNL	813.519	4.48287	10	0.38246	0.0707047																						90 min after coincubation	342	348	VIIKNNL	813.519	4.39325	10	1.99555	0.251916
110 min after coincubation	342	348	VIIKNNL	813.519	4.4834	10	0.389203	0.0647829																						110 min after coincubation	342	348	VIIKNNL	813.519	4.3896	10	1.87533	0.270254
150 min after coincubation	342	348	VIIKNNL	813.519	4.48374	10	0.346178	0.0621513																						150 min after coincubation	342	348	VIIKNNL	813.519	4.39334	10	1.90436	0.203569
180 min after coincubation	342	348	VIIKNNL	813.519	4.50437	10	0.328699	0.0858026																						180 min after coincubation	342	348	VIIKNNL	813.519	4.38934	10	1.88784	0.187561
before coincubation	342	350	VIIKNNLKE	1070.66	3.80425	10	2.78058	0.111853																						before coincubation	342	350	VIIKNNLKE	1070.66	3.75536	10	2.82747	0.145792
10 s after coincubation	342	350	VIIKNNLKE	1070.66	3.78223	10	1.99301	0.0256504																						10 s after coincubation	342	350	VIIKNNLKE	1070.66	3.73492	10	2.87209	0.0985585
5 min after coincubation	342	350	VIIKNNLKE	1070.66	3.79952	10	1.20295	0.0780985																						5 min after coincubation	342	350	VIIKNNLKE	1070.66	3.75001	10	2.79433	0.165015
20 min after coincubation	342	350	VIIKNNLKE	1070.66	3.80682	10	0.756049	0.10861																						20 min after coincubation	342	350	VIIKNNLKE	1070.66	3.73603	10	2.79268	0.313562
60min after coincubation	342	350	VIIKNNLKE	1070.66	3.80755	10	0.613493	0.086954																						60min after coincubation	342	350	VIIKNNLKE	1070.66	3.72752	10	2.79743	0.23484
90 min after coincubation	342	350	VIIKNNLKE	1070.66	3.82465	10	0.585465	0.126208																						90 min after coincubation	342	350	VIIKNNLKE	1070.66	3.73612	10	3.04655	0.244213
110 min after coincubation	342	350	VIIKNNLKE	1070.66	3.82393	10	0.533881	0.154271																						110 min after coincubation	342	350	VIIKNNLKE	1070.66	3.72839	10	2.85831	0.26918
150 min after coincubation	342	350	VIIKNNLKE	1070.66	3.8228	10	0.520907	0.115364																						150 min after coincubation	342	350	VIIKNNLKE	1070.66	3.73731	10	2.90702	0.204205
180 min after coincubation	342	350	VIIKNNLKE	1070.66	3.83533	10	0.47316	0.189536																						180 min after coincubation	342	350	VIIKNNLKE	1070.66	3.73331	10	2.87839	0.161772
Table S5-G. Deuterium uptake level of 10 sec pulsed labeling HDX-MS of GoA α-subunit upon M2R coupling. This data corresponds to Fig. 2										Table S5-H. Deuterium uptake level of 10 sec pulsed labeling HDX-MS of GoA β-subunit upon M2R coupling										Table S5-I. Deuterium uptake level of 10 sec pulsed labeling HDX-MS of GoA γ-subunit upon M2R coupling										Table S5-J. Deuterium uptake level of 10 sec pulsed labeling HDX-MS of GoA α-subunit upon β2AR coupling. This data corresponds to Fig. 2										Table S5-K. Deuterium uptake level of 10 sec pulsed labeling HDX-MS of GoA β-subunit upon β2AR coupling
GoA-α (M2R bound)										GoA-β (M2R bound)										GoA-γ (M2R bound)										GoA-α (β2AR bound)										GoA-β (β2AR bound)
Protein state	Start	End	Sequence	Peptide mass (Da)	Retention time (min)	HDX time (sec)	Uptake (D)	Uptake SD (D)		Protein state	Start	End	Sequence	Peptide mass (Da)	Retention time (min)	HDX time (sec)	Uptake (D)	Uptake SD (D)		Protein state	Start	End	Sequence	Peptide mass (Da)	Retention time (min)	HDX time (sec)	Uptake (D)	Uptake SD (D)		Protein state	Start	End	Sequence	Peptide mass (Da)	Retention time (min)	HDX time (sec)	Uptake (D)	Uptake SD (D)		Protein state	Start	End	Sequence	Peptide mass (Da)	Retention time (min)	HDX time (sec)	Uptake (D)	Uptake SD (D)
before coincubation	14	29	ERSKAIEKNLKEDGIS	1816.98	3.70956	10	3.40893	0.166524		before coincubation	5	20	DQLRQEAEQLKNQIRD	1984.02	4.75799	10	0.360221	0.0405538		before coincubation	20	37	KMEANIDRIKVSKAAADL	1973.08	4.36392	10	1.35263	0.037426		before coincubation	14	29	ERSKAIEKNLKEDGIS	1816.98	3.68816	10	4.51054	0.347162		before coincubation	5	20	DQLRQEAEQLKNQIRD	1984.02	4.85999	10	0.463306	0.0419547
10 s after coincubation	14	29	ERSKAIEKNLKEDGIS	1816.98	3.64659	10	1.97302	0.162686		10 s after coincubation	5	20	DQLRQEAEQLKNQIRD	1984.02	4.76906	10	0.360416	0.0806741		10 s after coincubation	20	37	KMEANIDRIKVSKAAADL	1973.08	4.38527	10	1.176	0.0789984		10 s after coincubation	14	29	ERSKAIEKNLKEDGIS	1816.98	3.67211	10	3.94975	0.346284		10 s after coincubation	5	20	DQLRQEAEQLKNQIRD	1984.02	4.83067	10	0.231795	0.107733
5 min after coincubation	14	29	ERSKAIEKNLKEDGIS	1816.98	3.65527	10	1.7081	0.141106		5 min after coincubation	5	20	DQLRQEAEQLKNQIRD	1984.02	4.75817	10	0.377775	0.0591026		5 min after coincubation	20	37	KMEANIDRIKVSKAAADL	1973.08	4.37096	10	1.094	0.169453		5 min after coincubation	14	29	ERSKAIEKNLKEDGIS	1816.98	3.69694	10	3.58803	0.153299		5 min after coincubation	5	20	DQLRQEAEQLKNQIRD	1984.02	4.85907	10	0.247759	0.123162
20 min after coincubation	14	29	ERSKAIEKNLKEDGIS	1816.98	3.70718	10	1.76299	0.257211		20 min after coincubation	5	20	DQLRQEAEQLKNQIRD	1984.02	4.75851	10	0.370675	0.0784677		20 min after coincubation	20	37	KMEANIDRIKVSKAAADL	1973.08	4.37451	10	1.142	0.272733		20 min after coincubation	14	29	ERSKAIEKNLKEDGIS	1816.98	3.71359	10	3.76322	0.224582		20 min after coincubation	5	20	DQLRQEAEQLKNQIRD	1984.02	4.8795	10	0.253095	0.169728
60min after coincubation	14	29	ERSKAIEKNLKEDGIS	1816.98	3.71196	10	1.67297	0.037218		60min after coincubation	5	20	DQLRQEAEQLKNQIRD	1984.02	4.76673	10	0.366171	0.0606991		60min after coincubation	20	37	KMEANIDRIKVSKAAADL	1973.08	4.37956	10	1.29639	0.132397		60min after coincubation	14	29	ERSKAIEKNLKEDGIS	1816.98	3.70079	10	3.73098	0.231721		60min after coincubation	5	20	DQLRQEAEQLKNQIRD	1984.02	4.8789	10	0.251173	0.157568
90 min after coincubation	14	29	ERSKAIEKNLKEDGIS	1816.98	3.61781	10	1.71298	0.11792		90 min after coincubation	5	20	DQLRQEAEQLKNQIRD	1984.02	4.75769	10	0.361035	0.0502786		90 min after coincubation	20	37	KMEANIDRIKVSKAAADL	1973.08	4.36546	10	1.28798	0.0633611		90 min after coincubation	14	29	ERSKAIEKNLKEDGIS	1816.98	3.70959	10	3.69792	0.318747		90 min after coincubation	5	20	DQLRQEAEQLKNQIRD	1984.02	4.87873	10	0.25621	0.130273
110 min after coincubation	14	29	ERSKAIEKNLKEDGIS	1816.98	3.72061	10	1.66275	0.0697478		110 min after coincubation	5	20	DQLRQEAEQLKNQIRD	1984.02	4.75052	10	0.369082	0.0614647		110 min after coincubation	20	37	KMEANIDRIKVSKAAADL	1973.08	4.35877	10	1.3781	0.0277513		110 min after coincubation	14	29	ERSKAIEKNLKEDGIS	1816.98	3.6997	10	3.64564	0.163493		110 min after coincubation	5	20	DQLRQEAEQLKNQIRD	1984.02	4.88566	10	0.24845	0.126728
150 min after coincubation	14	29	ERSKAIEKNLKEDGIS	1816.98	3.72205	10	1.58444	0.0657249		150 min after coincubation	5	20	DQLRQEAEQLKNQIRD	1984.02	4.74953	10	0.381598	0.0600012		150 min after coincubation	20	37	KMEANIDRIKVSKAAADL	1973.08	4.36065	10	1.25521	0.283681		150 min after coincubation	14	29	ERSKAIEKNLKEDGIS	1816.98	3.70531	10	3.78414	0.235911		150 min after coincubation	5	20	DQLRQEAEQLKNQIRD	1984.02	4.87851	10	0.4383	0.0704888
180 min after coincubation	14	29	ERSKAIEKNLKEDGIS	1816.98	3.72345	10	1.413	0.092821		180 min after coincubation	5	20	DQLRQEAEQLKNQIRD	1984.02	4.74995	10	0.382303	0.0655821		180 min after coincubation	20	37	KMEANIDRIKVSKAAADL	1973.08	4.3654	10	1.21587	0.0797524		180 min after coincubation	14	29	ERSKAIEKNLKEDGIS	1816.98	3.71171	10	3.81915	0.191559		180 min after coincubation	5	20	DQLRQEAEQLKNQIRD	1984.02	4.88264	10	0.432033	0.0712995
before coincubation	19	29	IEKNLKEDGIS	1245.67	3.73506	10	2.41691	0.0825295		before coincubation	31	45	SQITNNIDPVGRIQM	1685.86	5.32081	10	3.886	0.227917		before coincubation	44	51	HAKEDPLL	922.499	4.33197	10	0.226068	0.0691642		before coincubation	19	29	IEKNLKEDGIS	1245.67	3.70996	10	3.09521	0.312602		before coincubation	31	45	SQITNNIDPVGRIQM	1685.86	5.48061	10	4.40208	0.33811
10 s after coincubation	19	29	IEKNLKEDGIS	1245.67	3.66326	10	1.53619	0.231805		10 s after coincubation	31	45	SQITNNIDPVGRIQM	1685.86	5.32069	10	3.61067	0.197591		10 s after coincubation	44	51	HAKEDPLL	922.499	4.36366	10	0.121484	0.215196		10 s after coincubation	19	29	IEKNLKEDGIS	1245.67	3.68262	10	2.93554	0.338994		10 s after coincubation	31	45	SQITNNIDPVGRIQM	1685.86	5.43952	10	4.57032	0.455035
5 min after coincubation	19	29	IEKNLKEDGIS	1245.67	3.67167	10	1.28234	0.196681		5 min after coincubation	31	45	SQITNNIDPVGRIQM	1685.86	5.30545	10	3.39529	0.119867		5 min after coincubation	44	51	HAKEDPLL	922.499	4.34546	10	0.0921717	0.156564		5 min after coincubation	19	29	IEKNLKEDGIS	1245.67	3.71402	10	2.70298	0.164452		5 min after coincubation	31	45	SQITNNIDPVGRIQM	1685.86	5.4755	10	4.29144	0.267448
20 min after coincubation	19	29	IEKNLKEDGIS	1245.67	3.72474	10	1.31997	0.216407		20 min after coincubation	31	45	SQITNNIDPVGRIQM	1685.86	5.30607	10	3.54939	0.396376		20 min after coincubation	44	51	HAKEDPLL	922.499	4.34068	10	0.190877	0.0626894		20 min after coincubation	19	29	IEKNLKEDGIS	1245.67	3.73066	10	2.80977	0.293049		20 min after coincubation	31	45	SQITNNIDPVGRIQM	1685.86	5.49736	10	4.42368	0.343671
60min after coincubation	19	29	IEKNLKEDGIS	1245.67	3.72587	10	1.29274	0.0579583		60min after coincubation	31	45	SQITNNIDPVGRIQM	1685.86	5.31617	10	3.65057	0.0739539		60min after coincubation	44	51	HAKEDPLL	922.499	4.3471	10	0.187976	0.0242918		60min after coincubation	19	29	IEKNLKEDGIS	1245.67	3.72117	10	2.70991	0.272065		60min after coincubation	31	45	SQITNNIDPVGRIQM	1685.86	5.50576	10	4.30635	0.375989
90 min after coincubation	19	29	IEKNLKEDGIS	1245.67	3.73642	10	1.32028	0.164342		90 min after coincubation	31	45	SQITNNIDPVGRIQM	1685.86	5.30874	10	3.78307	0.109965		90 min after coincubation	44	51	HAKEDPLL	922.499	4.32597	10	0.18847	0.0221249		90 min after coincubation	19	29	IEKNLKEDGIS	1245.67	3.72533	10	2.79548	0.385386		90 min after coincubation	31	45	SQITNNIDPVGRIQM	1685.86	5.49851	10	4.44718	0.456246
110 min after coincubation	19	29	IEKNLKEDGIS	1245.67	3.74183	10	1.26292	0.0544939		110 min after coincubation	31	45	SQITNNIDPVGRIQM	1685.86	5.29765	10	3.71939	0.150094		110 min after coincubation	44	51	HAKEDPLL	922.499	4.32357	10	0.17327	0.0133643		110 min after coincubation	19	29	IEKNLKEDGIS	1245.67	3.71603	10	2.70673	0.236419		110 min after coincubation	31	45	SQITNNIDPVGRIQM	1685.86	5.49524	10	4.3002	0.379964
150 min after coincubation	19	29	IEKNLKEDGIS	1245.67	3.74412	10	1.14603	0.206034		150 min after coincubation	31	45	SQITNNIDPVGRIQM	1685.86	5.29602	10	3.67123	0.128794		150 min after coincubation	44	51	HAKEDPLL	922.499	4.3213	10	0.178292	0.0513953		150 min after coincubation	19	29	IEKNLKEDGIS	1245.67	3.72301	10	2.86375	0.292775		150 min after coincubation	31	45	SQITNNIDPVGRIQM	1685.86	5.49261	10	4.54941	0.423753
180 min after coincubation	19	29	IEKNLKEDGIS	1245.67	3.7465	10	1.01715	0.147674		180 min after coincubation	31	45	SQITNNIDPVGRIQM	1685.86	5.29738	10	3.43381	0.119342		180 min after coincubation	44	51	HAKEDPLL	922.499	4.31789	10	0.155739	0.0241726		180 min after coincubation	19	29	IEKNLKEDGIS	1245.67	3.73034	10	2.87146	0.284747		180 min after coincubation	31	45	SQITNNIDPVGRIQM	1685.86	5.49874	10	4.54	0.388379
before coincubation	37	52	LLLGAGESGKSTIVKQ	1600.93	4.44006	10	1.72104	0.1416		before coincubation	59	69	YAMHWGTDSRL	1336.61	5.08565	10	0.52959	0.0353763												before coincubation	37	52	LLLGAGESGKSTIVKQ	1600.93	4.40196	10	2.13702	0.100651		before coincubation	59	69	YAMHWGTDSRL	1336.61	5.25733	10	0.694576	0.0690107
10 s after coincubation	37	52	LLLGAGESGKSTIVKQ	1600.93	4.35828	10	2.9611	0.143513		10 s after coincubation	59	69	YAMHWGTDSRL	1336.61	5.10006	10	0.457575	0.0414366												10 s after coincubation	37	52	LLLGAGESGKSTIVKQ	1600.93	4.35424	10	2.1872	0.145394		10 s after coincubation	59	69	YAMHWGTDSRL	1336.61	5.20733	10	0.694874	0.0622878
5 min after coincubation	37	52	LLLGAGESGKSTIVKQ	1600.93	4.37899	10	3.53538	0.201083		5 min after coincubation	59	69	YAMHWGTDSRL	1336.61	5.08655	10	0.443748	0.0685256												5 min after coincubation	37	52	LLLGAGESGKSTIVKQ	1600.93	4.39822	10	2.23217	0.125498		5 min after coincubation	59	69	YAMHWGTDSRL	1336.61	5.25292	10	0.656882	0.0372347
20 min after coincubation	37	52	LLLGAGESGKSTIVKQ	1600.93	4.41638	10	4.4043	0.378502		20 min after coincubation	59	69	YAMHWGTDSRL	1336.61	5.08718	10	0.497548	0.0957773												20 min after coincubation	37	52	LLLGAGESGKSTIVKQ	1600.93	4.42735	10	2.27251	0.102561		20 min after coincubation	59	69	YAMHWGTDSRL	1336.61	5.27445	10	0.638864	0.0442938
60min after coincubation	37	52	LLLGAGESGKSTIVKQ	1600.93	4.42725	10	4.9371	0.136925		60min after coincubation	59	69	YAMHWGTDSRL	1336.61	5.09275	10	0.490684	0.0591641												60min after coincubation	37	52	LLLGAGESGKSTIVKQ	1600.93	4.41746	10	2.32578	0.119255		60min after coincubation	59	69	YAMHWGTDSRL	1336.61	5.27835	10	0.660797	0.0292376
90 min after coincubation	37	52	LLLGAGESGKSTIVKQ	1600.93	4.43182	10	5.29861	0.0112744		90 min after coincubation	59	69	YAMHWGTDSRL	1336.61	5.08356	10	0.518158	0.0721312												90 min after coincubation	37	52	LLLGAGESGKSTIVKQ	1600.93	4.41942	10	2.46169	0.17292		90 min after coincubation	59	69	YAMHWGTDSRL	1336.61	5.27955	10	0.663941	0.0681021
110 min after coincubation	37	52	LLLGAGESGKSTIVKQ	1600.93	4.45323	10	5.38635	0.15322		110 min after coincubation	59	69	YAMHWGTDSRL	1336.61	5.0771	10	0.515676	0.0536548												110 min after coincubation	37	52	LLLGAGESGKSTIVKQ	1600.93	4.41202	10	2.47293	0.146449		110 min after coincubation	59	69	YAMHWGTDSRL	1336.61	5.27836	10	0.650671	0.055927
150 min after coincubation	37	52	LLLGAGESGKSTIVKQ	1600.93	4.43825	10	5.5408	0.142997		150 min after coincubation	59	69	YAMHWGTDSRL	1336.61	5.07485	10	0.514196	0.109998												150 min after coincubation	37	52	LLLGAGESGKSTIVKQ	1600.93	4.4232	10	2.59579	0.256243		150 min after coincubation	59	69	YAMHWGTDSRL	1336.61	5.28192	10	0.688357	0.0505815
180 min after coincubation	37	52	LLLGAGESGKSTIVKQ	1600.93	4.44798	10	5.25008	0.237279		180 min after coincubation	59	69	YAMHWGTDSRL	1336.61	5.07676	10	0.497752	0.0452357												180 min after coincubation	37	52	LLLGAGESGKSTIVKQ	1600.93	4.42605	10	2.59122	0.185783		180 min after coincubation	59	69	YAMHWGTDSRL	1336.61	5.28466	10	0.677968	0.0603462
before coincubation	53	65	MKIIHEDGFSGED	1477.66	4.54217	10	1.93843	0.10941		before coincubation	70	78	LVSASQDGK	904.473	3.90459	10	0.147525	0.026644												before coincubation	53	65	MKIIHEDGFSGED	1477.66	4.50947	10	2.38175	0.184632		before coincubation	70	79	LVSASQDGKL	1017.56	4.02786	10	0.22545	0.0227698
10 s after coincubation	53	65	MKIIHEDGFSGED	1477.66	4.45639	10	2.58893	0.0526822		10 s after coincubation	70	78	LVSASQDGK	904.473	3.94171	10	0.0942983	0.120889												10 s after coincubation	53	65	MKIIHEDGFSGED	1477.66	4.46361	10	2.42176	0.217019		10 s after coincubation	70	79	LVSASQDGKL	1017.56	3.96752	10	0.227255	0.00723616
5 min after coincubation	53	65	MKIIHEDGFSGED	1477.66	4.47747	10	2.6622	0.0325531		5 min after coincubation	70	78	LVSASQDGK	904.473	3.92307	10	0.119184	0.116827												5 min after coincubation	53	65	MKIIHEDGFSGED	1477.66	4.50855	10	2.25034	0.170338		5 min after coincubation	70	79	LVSASQDGKL	1017.56	4.01849	10	0.216647	0.00302238
20 min after coincubation	53	65	MKIIHEDGFSGED	1477.66	4.51538	10	2.85361	0.293318		20 min after coincubation	70	78	LVSASQDGK	904.473	3.92314	10	0.195729	0.0105664												20 min after coincubation	53	65	MKIIHEDGFSGED	1477.66	4.53192	10	2.3453	0.179914		20 min after coincubation	70	79	LVSASQDGKL	1017.56	4.04535	10	0.218845	0.00360802
60min after coincubation	53	65	MKIIHEDGFSGED	1477.66	4.52863	10	3.19139	0.217411		60min after coincubation	70	78	LVSASQDGK	904.473	3.9247	10	0.198006	0.0857317												60min after coincubation	53	65	MKIIHEDGFSGED	1477.66	4.53011	10	2.27089	0.17937		60min after coincubation	70	79	LVSASQDGKL	1017.56	4.03978	10	0.203239	0.0205079
90 min after coincubation	53	65	MKIIHEDGFSGED	1477.66	4.53709	10	3.23586	0.221556		90 min after coincubation	70	78	LVSASQDGK	904.473	3.91381	10	0.171888	0.0869403												90 min after coincubation	53	65	MKIIHEDGFSGED	1477.66	4.52901	10	2.40393	0.251456		90 min after coincubation	70	79	LVSASQDGKL	1017.56	4.03526	10	0.203177	0.0258901
110 min after coincubation	53	65	MKIIHEDGFSGED	1477.66	4.54007	10	3.26906	0.165916		110 min after coincubation	70	78	LVSASQDGK	904.473	3.90834	10	0.22353	0.102251												110 min after coincubation	53	65	MKIIHEDGFSGED	1477.66	4.52901	10	2.29612	0.192095		110 min after coincubation	70	79	LVSASQDGKL	1017.56	4.04164	10	0.200607	0.00249119
150 min after coincubation	53	65	MKIIHEDGFSGED	1477.66	4.54683	10	3.29618	0.251769		150 min after coincubation	70	78	LVSASQDGK	904.473	3.89921	10	0.182679	0.0828377												150 min after coincubation	53	65	MKIIHEDGFSGED	1477.66	4.53623	10	2.43266	0.30555		150 min after coincubation	70	79	LVSASQDGKL	1017.56	4.04395	10	0.216129	0.0128288
180 min after coincubation	53	65	MKIIHEDGFSGED	1477.66	4.54373	10	3.16926	0.0682794		180 min after coincubation	70	78	LVSASQDGK	904.473	3.90038	10	0.196643	0.12154												180 min after coincubation	53	65	MKIIHEDGFSGED	1477.66	4.53697	10	2.38575	0.218438		180 min after coincubation	70	79	LVSASQDGKL	1017.56	4.0531	10	0.204068	0.00650379
before coincubation	65	77	DVKQYKPVVYSNT	1540.8	4.02489	10	1.13069	0.0138459		before coincubation	80	99	IIWDSYTTNKVHAIPLRSSW	2387.25	5.45195	10	2.13841	0.111598												before coincubation	65	77	DVKQYKPVVYSNT	1540.8	3.99154	10	1.47606	0.0679294		before coincubation	80	99	IIWDSYTTNKVHAIPLRSSW	2387.25	5.6284	10	2.42882	0.552908
10 s after coincubation	65	77	DVKQYKPVVYSNT	1540.8	3.94419	10	1.40962	0.0198513		10 s after coincubation	80	99	IIWDSYTTNKVHAIPLRSSW	2387.25	5.45623	10	2.00305	0.210178												10 s after coincubation	65	77	DVKQYKPVVYSNT	1540.8	3.94785	10	1.53547	0.0977986		10 s after coincubation	80	99	IIWDSYTTNKVHAIPLRSSW	2387.25	5.58529	10	2.41646	0.626511
5 min after coincubation	65	77	DVKQYKPVVYSNT	1540.8	3.96195	10	1.48968	0.0948228		5 min after coincubation	80	99	IIWDSYTTNKVHAIPLRSSW	2387.25	5.44348	10	1.88792	0.133632												5 min after coincubation	65	77	DVKQYKPVVYSNT	1540.8	3.97587	10	1.43473	0.0515472		5 min after coincubation	80	99	IIWDSYTTNKVHAIPLRSSW	2387.25	5.62273	10	2.32154	0.523635
20 min after coincubation	65	77	DVKQYKPVVYSNT	1540.8	4.00762	10	1.75441	0.168568		20 min after coincubation	80	99	IIWDSYTTNKVHAIPLRSSW	2387.25	5.44239	10	1.98575	0.263505												20 min after coincubation	65	77	DVKQYKPVVYSNT	1540.8	3.99308	10	1.49098	0.0476469		20 min after coincubation	80	99	IIWDSYTTNKVHAIPLRSSW	2387.25	5.65158	10	2.35363	0.519398
60min after coincubation	65	77	DVKQYKPVVYSNT	1540.8	4.01655	10	1.99053	0.0352913		60min after coincubation	80	99	IIWDSYTTNKVHAIPLRSSW	2387.25	5.4533	10	1.99509	0.0386563												60min after coincubation	65	77	DVKQYKPVVYSNT	1540.8	3.98992	10	1.45945	0.0536073		60min after coincubation	80	99	IIWDSYTTNKVHAIPLRSSW	2387.25	5.63397	10	2.35428	0.509451
90 min after coincubation	65	77	DVKQYKPVVYSNT	1540.8	4.02396	10	2.09524	0.0568404		90 min after coincubation	80	99	IIWDSYTTNKVHAIPLRSSW	2387.25	5.44336	10	2.01873	0.0639719												90 min after coincubation	65	77	DVKQYKPVVYSNT	1540.8	3.99533	10	1.47045	0.0975063		90 min after coincubation	80	99	IIWDSYTTNKVHAIPLRSSW	2387.25	5.63556	10	2.43506	0.602182
110 min after coincubation	65	77	DVKQYKPVVYSNT	1540.8	4.04071	10	2.14941	0.0559576		110 min after coincubation	80	99	IIWDSYTTNKVHAIPLRSSW	2387.25	5.43279	10	2.02777	0.089658												110 min after coincubation	65	77	DVKQYKPVVYSNT	1540.8	3.98976	10	1.4461	0.0303435		110 min after coincubation	80	99	IIWDSYTTNKVHAIPLRSSW	2387.25	5.6353	10	2.38696	0.508179
150 min after coincubation	65	77	DVKQYKPVVYSNT	1540.8	4.02214	10	2.17044	0.122545		150 min after coincubation	80	99	IIWDSYTTNKVHAIPLRSSW	2387.25	5.43144	10	2.0116	0.130993												150 min after coincubation	65	77	DVKQYKPVVYSNT	1540.8	3.99277	10	1.54012	0.0652523		150 min after coincubation	80	99	IIWDSYTTNKVHAIPLRSSW	2387.25	5.6442	10	2.44622	0.544926
180 min after coincubation	65	77	DVKQYKPVVYSNT	1540.8	4.03779	10	2.08479	0.0402737		180 min after coincubation	80	99	IIWDSYTTNKVHAIPLRSSW	2387.25	5.43249	10	1.8941	0.0261658												180 min after coincubation	65	77	DVKQYKPVVYSNT	1540.8	4.00181	10	1.51106	0.0206448		180 min after coincubation	80	99	IIWDSYTTNKVHAIPLRSSW	2387.25	5.64077	10	2.47954	0.515303
before coincubation	66	77	VKQYKPVVYSNT	1425.77	3.70141	10	0.610561	0.0135821		before coincubation	103	110	CAYAPSGN	782.314	3.45334	10	0.453841	0.0318994												before coincubation	66	77	VKQYKPVVYSNT	1425.77	3.81502	10	0.920254	0.159868		before coincubation	103	110	CAYAPSGN	782.314	3.56311	10	0.57472	0.0290003
10 s after coincubation	66	77	VKQYKPVVYSNT	1425.77	3.71013	10	0.70504	0.110296		10 s after coincubation	103	110	CAYAPSGN	782.314	3.47003	10	0.437735	0.080325												10 s after coincubation	66	77	VKQYKPVVYSNT	1425.77	3.78219	10	0.931026	0.151127		10 s after coincubation	103	110	CAYAPSGN	782.314	3.54896	10	0.587068	0.0724914
5 min after coincubation	66	77	VKQYKPVVYSNT	1425.77	3.69465	10	0.752046	0.141471		5 min after coincubation	103	110	CAYAPSGN	782.314	3.45896	10	0.382434	0.0882743												5 min after coincubation	66	77	VKQYKPVVYSNT	1425.77	3.81557	10	0.927053	0.128642		5 min after coincubation	103	110	CAYAPSGN	782.314	3.56961	10	0.570579	0.0448415
20 min after coincubation	66	77	VKQYKPVVYSNT	1425.77	3.70405	10	1.09366	0.0284536		20 min after coincubation	103	110	CAYAPSGN	782.314	3.45963	10	0.416275	0.143359												20 min after coincubation	66	77	VKQYKPVVYSNT	1425.77	3.83512	10	0.881306	0.120099		20 min after coincubation	103	110	CAYAPSGN	782.314	3.57977	10	0.559923	0.00597796
60min after coincubation	66	77	VKQYKPVVYSNT	1425.77	3.70743	10	1.17709	0.107708		60min after coincubation	103	110	CAYAPSGN	782.314	3.46709	10	0.439258	0.0769106												60min after coincubation	66	77	VKQYKPVVYSNT	1425.77	3.82611	10	0.890822	0.1366		60min after coincubation	103	110	CAYAPSGN	782.314	3.56908	10	0.568001	0.000436697
90 min after coincubation	66	77	VKQYKPVVYSNT	1425.77	3.69987	10	1.25884	0.240106		90 min after coincubation	103	110	CAYAPSGN	782.314	3.46123	10	0.478148	0.0429853												90 min after coincubation	66	77	VKQYKPVVYSNT	1425.77	3.82916	10	0.951684	0.188585		90 min after coincubation	103	110	CAYAPSGN	782.314	3.56575	10	0.59968	0.0367348
110 min after coincubation	66	77	VKQYKPVVYSNT	1425.77	3.68995	10	1.18733	0.083294		110 min after coincubation	103	110	CAYAPSGN	782.314	3.44931	10	0.465614	0.0691399												110 min after coincubation	66	77	VKQYKPVVYSNT	1425.77	3.81771	10	0.935041	0.224428		110 min after coincubation	103	110	CAYAPSGN	782.314	3.56672	10	0.574482	0.0224438
150 min after coincubation	66	77	VKQYKPVVYSNT	1425.77	3.69492	10	1.25195	0.086394		150 min after coincubation	103	110	CAYAPSGN	782.314	3.44872	10	0.47402	0.0702354												150 min after coincubation	66	77	VKQYKPVVYSNT	1425.77	3.8331	10	0.980396	0.204058		150 min after coincubation	103	110	CAYAPSGN	782.314	3.56916	10	0.628284	0.0287087
180 min after coincubation	66	77	VKQYKPVVYSNT	1425.77	3.69363	10	1.20822	0.0292797		180 min after coincubation	103	110	CAYAPSGN	782.314	3.45239	10	0.416951	0.088899												180 min after coincubation	66	77	VKQYKPVVYSNT	1425.77	3.83978	10	0.991708	0.188157		180 min after coincubation	103	110	CAYAPSGN	782.314	3.58288	10	0.602952	0.0272419
before coincubation	129	140	MRLWGDSGIQEC	1394.62	5.92141	10	0.324903	0.032146		before coincubation	111	122	YVACGGLDNICS	1214.52	5.61767	10	0.59709	0.051952												before coincubation	129	140	MRLWGDSGIQEC	1394.62	5.89853	10	0.601196	0.0635308		before coincubation	111	122	YVACGGLDNICS	1214.52	5.77256	10	0.624366	0.0975185
10 s after coincubation	129	140	MRLWGDSGIQEC	1394.62	5.85159	10	0.310053	0.298999		10 s after coincubation	111	122	YVACGGLDNICS	1214.52	5.61698	10	0.49797	0.224069												10 s after coincubation	129	140	MRLWGDSGIQEC	1394.62	5.86655	10	0.595408	0.0756718		10 s after coincubation	111	122	YVACGGLDNICS	1214.52	5.73987	10	0.607781	0.119038
5 min after coincubation	129	140	MRLWGDSGIQEC	1394.62	5.85264	10	0.13517	0.220333		5 min after coincubation	111	122	YVACGGLDNICS	1214.52	5.60632	10	0.424265	0.220627												5 min after coincubation	129	140	MRLWGDSGIQEC	1394.62	5.88979	10	0.570799	0.0437295		5 min after coincubation	111	122	YVACGGLDNICS	1214.52	5.76838	10	0.597107	0.101519
20 min after coincubation	129	140	MRLWGDSGIQEC	1394.62	5.90231	10	0.254876	0.0982429		20 min after coincubation	111	122	YVACGGLDNICS	1214.52	5.60373	10	0.629638	0.0725486												20 min after coincubation	129	140	MRLWGDSGIQEC	1394.62	5.90369	10	0.568413	0.0585179		20 min after coincubation	111	122	YVACGGLDNICS	1214.52	5.78799	10	0.576598	0.0415183
60min after coincubation	129	140	MRLWGDSGIQEC	1394.62	5.9054	10	0.426084	0.130104		60min after coincubation	111	122	YVACGGLDNICS	1214.52	5.61758	10	0.608382	0.0435854												60min after coincubation	129	140	MRLWGDSGIQEC	1394.62	5.89974	10	0.529377	0.0934085		60min after coincubation	111	122	YVACGGLDNICS	1214.52	5.78129	10	0.601089	0.0725736
90 min after coincubation	129	140	MRLWGDSGIQEC	1394.62	5.90591	10	0.273079	0.100521		90 min after coincubation	111	122	YVACGGLDNICS	1214.52	5.61086	10	0.614004	0.052556												90 min after coincubation	129	140	MRLWGDSGIQEC	1394.62	5.9011	10	0.578162	0.0530477		90 min after coincubation	111	122	YVACGGLDNICS	1214.52	5.78282	10	0.603894	0.0890678
110 min after coincubation	129	140	MRLWGDSGIQEC	1394.62	5.92133	10	0.284878	0.0886102		110 min after coincubation	111	122	YVACGGLDNICS	1214.52	5.59711	10	0.575046	0.075343												110 min after coincubation	129	140	MRLWGDSGIQEC	1394.62	5.899	10	0.558191	0.0839658		110 min after coincubation	111	122	YVACGGLDNICS	1214.52	5.78118	10	0.601148	0.0575915
150 min after coincubation	129	140	MRLWGDSGIQEC	1394.62	5.9186	10	0.315237	0.153181		150 min after coincubation	111	122	YVACGGLDNICS	1214.52	5.59755	10	0.65972	0.124009												150 min after coincubation	129	140	MRLWGDSGIQEC	1394.62	5.89999	10	0.570896	0.0320526		150 min after coincubation	111	122	YVACGGLDNICS	1214.52	5.7849	10	0.630755	0.0898702
180 min after coincubation	129	140	MRLWGDSGIQEC	1394.62	5.91827	10	0.167222	0.344631		180 min after coincubation	111	122	YVACGGLDNICS	1214.52	5.60096	10	0.618835	0.0573497												180 min after coincubation	129	140	MRLWGDSGIQEC	1394.62	5.90431	10	0.576554	0.05132		180 min after coincubation	111	122	YVACGGLDNICS	1214.52	5.78765	10	0.608522	0.0719506
before coincubation	177	190	RTRVKTTGIVETHF	1644.92	4.19297	10	3.66954	0.364461		before coincubation	122	128	SIYNLKT	838.467	4.53791	10	1.09181	0.0504453												before coincubation	177	190	RTRVKTTGIVETHF	1644.92	4.15177	10	4.43646	0.219012		before coincubation	122	128	SIYNLKT	838.467	4.68177	10	1.58033	0.0697424
10 s after coincubation	177	190	RTRVKTTGIVETHF	1644.92	4.11068	10	3.66737	0.222209		10 s after coincubation	122	128	SIYNLKT	838.467	4.55367	10	1.20387	0.220683												10 s after coincubation	177	190	RTRVKTTGIVETHF	1644.92	4.09843	10	4.58163	0.336822		10 s after coincubation	122	128	SIYNLKT	838.467	4.62047	10	1.60805	0.127268
5 min after coincubation	177	190	RTRVKTTGIVETHF	1644.92	4.12469	10	3.68558	0.225965		5 min after coincubation	122	128	SIYNLKT	838.467	4.53355	10	0.976011	0.0436084												5 min after coincubation	177	190	RTRVKTTGIVETHF	1644.92	4.13739	10	4.2889	0.132736		5 min after coincubation	122	128	SIYNLKT	838.467	4.67556	10	1.58938	0.119821
20 min after coincubation	177	190	RTRVKTTGIVETHF	1644.92	4.16495	10	4.03303	0.324982		20 min after coincubation	122	128	SIYNLKT	838.467	4.53995	10	1.04142	0.124214												20 min after coincubation	177	190	RTRVKTTGIVETHF	1644.92	4.15845	10	4.49578	0.254963		20 min after coincubation	122	128	SIYNLKT	838.467	4.70186	10	1.54137	0.0583281
60min after coincubation	177	190	RTRVKTTGIVETHF	1644.92	4.18774	10	4.30062	0.173027		60min after coincubation	122	128	SIYNLKT	838.467	4.54832	10	1.03554	0.0296626												60min after coincubation	177	190	RTRVKTTGIVETHF	1644.92	4.1501	10	4.33903	0.24552		60min after coincubation	122	128	SIYNLKT	838.467	4.69909	10	1.55973	0.0243681
90 min after coincubation	177	190	RTRVKTTGIVETHF	1644.92	4.19993	10	4.55493	0.186009		90 min after coincubation	122	128	SIYNLKT	838.467	4.53341	10	1.03535	0.021503												90 min after coincubation	177	190	RTRVKTTGIVETHF	1644.92	4.15634	10	4.41655	0.320798		90 min after coincubation	122	128	SIYNLKT	838.467	4.70019	10	1.57447	0.155133
110 min after coincubation	177	190	RTRVKTTGIVETHF	1644.92	4.19263	10	4.40669	0.210388		110 min after coincubation	122	128	SIYNLKT	838.467	4.5251	10	1.07666	0.0348233												110 min after coincubation	177	190	RTRVKTTGIVETHF	1644.92	4.13643	10	4.40741	0.162924		110 min after coincubation	122	128	SIYNLKT	838.467	4.70003	10	1.57238	0.0836709
150 min after coincubation	177	190	RTRVKTTGIVETHF	1644.92	4.21576	10	4.47786	0.0568091		150 min after coincubation	122	128	SIYNLKT	838.467	4.52345	10	1.0152	0.0122331												150 min after coincubation	177	190	RTRVKTTGIVETHF	1644.92	4.15384	10	4.56831	0.285568		150 min after coincubation	122	128	SIYNLKT	838.467	4.7024	10	1.60765	0.0911637
180 min after coincubation	177	190	RTRVKTTGIVETHF	1644.92	4.20069	10	4.12015	0.201979		180 min after coincubation	122	128	SIYNLKT	838.467	4.52606	10	0.945241	0.0620241												180 min after coincubation	177	190	RTRVKTTGIVETHF	1644.92	4.1615	10	4.53013	0.209015		180 min after coincubation	122	128	SIYNLKT	838.467	4.70755	10	1.6142	0.0372792
before coincubation	179	190	RVKTTGIVETHF	1387.77	4.40886	10	2.89072	0.321913		before coincubation	139	148	LAGHTGYLSC	1021.48	4.61038	10	0.336987	0.0377145												before coincubation	179	190	RVKTTGIVETHF	1387.77	4.36956	10	3.52427	0.347091		before coincubation	139	148	LAGHTGYLSC	1021.48	4.76253	10	0.448558	0.187272
10 s after coincubation	179	190	RVKTTGIVETHF	1387.77	4.32474	10	2.84999	0.105363		10 s after coincubation	139	148	LAGHTGYLSC	1021.48	4.6322	10	0.336085	0.0835549												10 s after coincubation	179	190	RVKTTGIVETHF	1387.77	4.31664	10	3.67478	0.363492		10 s after coincubation	139	148	LAGHTGYLSC	1021.48	4.70825	10	0.452728	0.196
5 min after coincubation	179	190	RVKTTGIVETHF	1387.77	4.35717	10	2.73119	0.17494		5 min after coincubation	139	148	LAGHTGYLSC	1021.48	4.61491	10	0.319962	0.0996053												5 min after coincubation	179	190	RVKTTGIVETHF	1387.77	4.3643	10	3.43309	0.328856		5 min after coincubation	139	148	LAGHTGYLSC	1021.48	4.76249	10	0.451913	0.182131
20 min after coincubation	179	190	RVKTTGIVETHF	1387.77	4.38896	10	2.97566	0.329603		20 min after coincubation	139	148	LAGHTGYLSC	1021.48	4.61785	10	0.325787	0.091111												20 min after coincubation	179	190	RVKTTGIVETHF	1387.77	4.38452	10	3.56081	0.326233		20 min after coincubation	139	148	LAGHTGYLSC	1021.48	4.77965	10	0.44019	0.148972
60min after coincubation	179	190	RVKTTGIVETHF	1387.77	4.40133	10	3.10077	0.188068		60min after coincubation	139	148	LAGHTGYLSC	1021.48	4.62137	10	0.319899	0.0517713												60min after coincubation	179	190	RVKTTGIVETHF	1387.77	4.38419	10	3.51469	0.420801		60min after coincubation	139	148	LAGHTGYLSC	1021.48	4.78007	10	0.439979	0.172478
90 min after coincubation	179	190	RVKTTGIVETHF	1387.77	4.40912	10	3.17164	0.188751		90 min after coincubation	139	148	LAGHTGYLSC	1021.48	4.6074	10	0.313182	0.0527714												90 min after coincubation	179	190	RVKTTGIVETHF	1387.77	4.38733	10	3.63421	0.497817		90 min after coincubation	139	148	LAGHTGYLSC	1021.48	4.78204	10	0.454218	0.195363
110 min after coincubation	179	190	RVKTTGIVETHF	1387.77	4.40579	10	3.13909	0.16132		110 min after coincubation	139	148	LAGHTGYLSC	1021.48	4.59744	10	0.337851	0.0840185												110 min after coincubation	179	190	RVKTTGIVETHF	1387.77	4.38518	10	3.47986	0.387165		110 min after coincubation	139	148	LAGHTGYLSC	1021.48	4.78018	10	0.434021	0.168524
150 min after coincubation	179	190	RVKTTGIVETHF	1387.77	4.41526	10	3.14964	0.15949		150 min after coincubation	139	148	LAGHTGYLSC	1021.48	4.59855	10	0.335197	0.0867435												150 min after coincubation	179	190	RVKTTGIVETHF	1387.77	4.3851	10	3.60486	0.449585		150 min after coincubation	139	148	LAGHTGYLSC	1021.48	4.78355	10	0.464385	0.198694
180 min after coincubation	179	190	RVKTTGIVETHF	1387.77	4.4063	10	2.9917	0.118316		180 min after coincubation	139	148	LAGHTGYLSC	1021.48	4.60077	10	0.33495	0.0842991												180 min after coincubation	179	190	RVKTTGIVETHF	1387.77	4.39369	10	3.66518	0.433487		180 min after coincubation	139	148	LAGHTGYLSC	1021.48	4.78658	10	0.447385	0.186357
before coincubation	200	215	FDVGGQRSERKKWIHC	1945.98	4.13179	10	3.28544	0.265903		before coincubation	141	151	GHTGYLSCCRF	1243.53	5.86703	10	1.20685	0.098044												before coincubation	200	215	FDVGGQRSERKKWIHC	1945.98	4.09741	10	3.89071	0.641781		before coincubation	141	151	GHTGYLSCCRF	1243.53	6.05277	10	1.53532	0.160529
10 s after coincubation	200	215	FDVGGQRSERKKWIHC	1945.98	4.04842	10	3.25544	0.377872		10 s after coincubation	141	151	GHTGYLSCCRF	1243.53	5.87542	10	1.08149	0.239623												10 s after coincubation	200	215	FDVGGQRSERKKWIHC	1945.98	4.06557	10	3.9848	0.71466		10 s after coincubation	141	151	GHTGYLSCCRF	1243.53	6.03356	10	1.58357	0.206412
5 min after coincubation	200	215	FDVGGQRSERKKWIHC	1945.98	4.06238	10	3.13088	0.30335		5 min after coincubation	141	151	GHTGYLSCCRF	1243.53	5.86064	10	1.01246	0.161409												5 min after coincubation	200	215	FDVGGQRSERKKWIHC	1945.98	4.09661	10	3.81994	0.569177		5 min after coincubation	141	151	GHTGYLSCCRF	1243.53	6.06453	10	1.49838	0.2076
20 min after coincubation	200	215	FDVGGQRSERKKWIHC	1945.98	4.11349	10	3.57045	0.472297		20 min after coincubation	141	151	GHTGYLSCCRF	1243.53	5.86582	10	1.222	0.115884												20 min after coincubation	200	215	FDVGGQRSERKKWIHC	1945.98	4.11293	10	3.89815	0.629781		20 min after coincubation	141	151	GHTGYLSCCRF	1243.53	6.06284	10	1.56335	0.213959
60min after coincubation	200	215	FDVGGQRSERKKWIHC	1945.98	4.12418	10	3.65321	0.0110117		60min after coincubation	141	151	GHTGYLSCCRF	1243.53	5.87094	10	1.06728	0.12195												60min after coincubation	200	215	FDVGGQRSERKKWIHC	1945.98	4.10273	10	3.84709	0.630735		60min after coincubation	141	151	GHTGYLSCCRF	1243.53	6.05839	10	1.50764	0.150455
90 min after coincubation	200	215	FDVGGQRSERKKWIHC	1945.98	4.12847	10	3.59364	0.108481		90 min after coincubation	141	151	GHTGYLSCCRF	1243.53	5.8733	10	1.16356	0.0580749												90 min after coincubation	200	215	FDVGGQRSERKKWIHC	1945.98	4.11467	10	3.89636	0.782003		90 min after coincubation	141	151	GHTGYLSCCRF	1243.53	6.06191	10	1.52696	0.212736
110 min after coincubation	200	215	FDVGGQRSERKKWIHC	1945.98	4.13166	10	3.67693	0.223123		110 min after coincubation	141	151	GHTGYLSCCRF	1243.53	5.85434	10	1.09348	0.107385												110 min after coincubation	200	215	FDVGGQRSERKKWIHC	1945.98	4.10285	10	3.84327	0.596623		110 min after coincubation	141	151	GHTGYLSCCRF	1243.53	6.05523	10	1.51999	0.158466
150 min after coincubation	200	215	FDVGGQRSERKKWIHC	1945.98	4.1355	10	3.67611	0.380458		150 min after coincubation	141	151	GHTGYLSCCRF	1243.53	5.84942	10	1.12039	0.0919359												150 min after coincubation	200	215	FDVGGQRSERKKWIHC	1945.98	4.10564	10	3.9391	0.626018		150 min after coincubation	141	151	GHTGYLSCCRF	1243.53	6.05576	10	1.55496	0.192826
180 min after coincubation	200	215	FDVGGQRSERKKWIHC	1945.98	4.14145	10	3.49847	0.0474291		180 min after coincubation	141	151	GHTGYLSCCRF	1243.53	5.84902	10	1.17466	0.143768												180 min after coincubation	200	215	FDVGGQRSERKKWIHC	1945.98	4.11528	10	3.98058	0.644251		180 min after coincubation	141	151	GHTGYLSCCRF	1243.53	6.07069	10	1.66004	0.07303
before coincubation	238	250	DETTNRMHESLML	1576.71	5.46168	10	1.30367	0.102824		before coincubation	169	190	WDIETGQQTTTFTGHTGDVMSL	2425.1	5.96487	10	1.94085	0.169497												before coincubation	238	250	DETTNRMHESLML	1576.71	5.41528	10	2.01817	0.172043		before coincubation	169	190	WDIETGQQTTTFTGHTGDVMSL	2425.1	6.19562	10	2.42718	0.25015
10 s after coincubation	238	250	DETTNRMHESLML	1576.71	5.37282	10	1.22825	0.0557791		10 s after coincubation	169	190	WDIETGQQTTTFTGHTGDVMSL	2425.1	5.96361	10	1.77241	0.317654												10 s after coincubation	238	250	DETTNRMHESLML	1576.71	5.35929	10	2.04677	0.18701		10 s after coincubation	169	190	WDIETGQQTTTFTGHTGDVMSL	2425.1	6.17171	10	2.58941	0.353059
5 min after coincubation	238	250	DETTNRMHESLML	1576.71	5.39512	10	1.20319	0.0772574		5 min after coincubation	169	190	WDIETGQQTTTFTGHTGDVMSL	2425.1	5.94565	10	1.61949	0.200843												5 min after coincubation	238	250	DETTNRMHESLML	1576.71	5.40814	10	1.94635	0.0468482		5 min after coincubation	169	190	WDIETGQQTTTFTGHTGDVMSL	2425.1	6.18599	10	2.23317	0.168418
20 min after coincubation	238	250	DETTNRMHESLML	1576.71	5.43452	10	1.25793	0.12636		20 min after coincubation	169	190	WDIETGQQTTTFTGHTGDVMSL	2425.1	5.94921	10	1.83848	0.234943												20 min after coincubation	238	250	DETTNRMHESLML	1576.71	5.43607	10	2.03817	0.192548		20 min after coincubation	169	190	WDIETGQQTTTFTGHTGDVMSL	2425.1	6.19753	10	2.44138	0.379757
60min after coincubation	238	250	DETTNRMHESLML	1576.71	5.44277	10	1.27653	0.0228829		60min after coincubation	169	190	WDIETGQQTTTFTGHTGDVMSL	2425.1	5.96301	10	1.86034	0.0473218												60min after coincubation	238	250	DETTNRMHESLML	1576.71	5.44323	10	1.96083	0.208068		60min after coincubation	169	190	WDIETGQQTTTFTGHTGDVMSL	2425.1	6.19073	10	2.35303	0.326849
90 min after coincubation	238	250	DETTNRMHESLML	1576.71	5.45953	10	1.30935	0.0169107		90 min after coincubation	169	190	WDIETGQQTTTFTGHTGDVMSL	2425.1	5.95279	10	1.90864	0.169803												90 min after coincubation	238	250	DETTNRMHESLML	1576.71	5.43503	10	1.79335	0.201146		90 min after coincubation	169	190	WDIETGQQTTTFTGHTGDVMSL	2425.1	6.1934	10	2.29918	0.35524
110 min after coincubation	238	250	DETTNRMHESLML	1576.71	5.47026	10	1.31807	0.0761767		110 min after coincubation	169	190	WDIETGQQTTTFTGHTGDVMSL	2425.1	5.94381	10	1.89935	0.0613997												110 min after coincubation	238	250	DETTNRMHESLML	1576.71	5.44805	10	1.74676	0.158127		110 min after coincubation	169	190	WDIETGQQTTTFTGHTGDVMSL	2425.1	6.18365	10	2.30286	0.298295
150 min after coincubation	238	250	DETTNRMHESLML	1576.71	5.45975	10	1.28799	0.0830198		150 min after coincubation	169	190	WDIETGQQTTTFTGHTGDVMSL	2425.1	5.94089	10	1.84559	0.157416												150 min after coincubation	238	250	DETTNRMHESLML	1576.71	5.44409	10	1.95415	0.103507		150 min after coincubation	169	190	WDIETGQQTTTFTGHTGDVMSL	2425.1	6.1894	10	2.44892	0.375848
180 min after coincubation	238	250	DETTNRMHESLML	1576.71	5.45994	10	1.25287	0.0468027		180 min after coincubation	169	190	WDIETGQQTTTFTGHTGDVMSL	2425.1	5.94217	10	1.75083	0.0288099												180 min after coincubation	238	250	DETTNRMHESLML	1576.71	5.44494	10	1.94322	0.108541		180 min after coincubation	169	190	WDIETGQQTTTFTGHTGDVMSL	2425.1	6.19746	10	2.4494	0.33608
before coincubation	251	259	FDSICNNKF	1087.49	5.31507	10	0.87776	0.0305759		before coincubation	190	198	LSLAPDTRL	985.568	5.00424	10	1.30306	0.00364756												before coincubation	251	259	FDSICNNKF	1087.49	5.27302	10	1.1754	0.196593		before coincubation	190	198	LSLAPDTRL	985.568	5.1548	10	1.45235	0.150552
10 s after coincubation	251	259	FDSICNNKF	1087.49	5.23423	10	0.823365	0.183906		10 s after coincubation	190	198	LSLAPDTRL	985.568	5.01125	10	1.28701	0.0754469												10 s after coincubation	251	259	FDSICNNKF	1087.49	5.22701	10	1.15626	0.231424		10 s after coincubation	190	198	LSLAPDTRL	985.568	5.09443	10	1.47257	0.20266
5 min after coincubation	251	259	FDSICNNKF	1087.49	5.25258	10	0.796355	0.108659		5 min after coincubation	190	198	LSLAPDTRL	985.568	4.99191	10	1.19003	0.0475016												5 min after coincubation	251	259	FDSICNNKF	1087.49	5.26893	10	1.14343	0.19429		5 min after coincubation	190	198	LSLAPDTRL	985.568	5.14805	10	1.41577	0.141536
20 min after coincubation	251	259	FDSICNNKF	1087.49	5.28988	10	0.867234	0.146506		20 min after coincubation	190	198	LSLAPDTRL	985.568	4.99466	10	1.25901	0.138429												20 min after coincubation	251	259	FDSICNNKF	1087.49	5.2951	10	1.12971	0.165903		20 min after coincubation	190	198	LSLAPDTRL	985.568	5.17298	10	1.43753	0.126853
60min after coincubation	251	259	FDSICNNKF	1087.49	5.298	10	0.891194	0.0599455		60min after coincubation	190	198	LSLAPDTRL	985.568	5.00205	10	1.28229	0.0592892												60min after coincubation	251	259	FDSICNNKF	1087.49	5.29758	10	1.14512	0.170993		60min after coincubation	190	198	LSLAPDTRL	985.568	5.17791	10	1.43069	0.125074
90 min after coincubation	251	259	FDSICNNKF	1087.49	5.31757	10	0.91706	0.0344021		90 min after coincubation	190	198	LSLAPDTRL	985.568	4.99097	10	1.29983	0.0640625												90 min after coincubation	251	259	FDSICNNKF	1087.49	5.2988	10	1.17132	0.236931		90 min after coincubation	190	198	LSLAPDTRL	985.568	5.18038	10	1.45748	0.215616
110 min after coincubation	251	259	FDSICNNKF	1087.49	5.31825	10	0.956654	0.127614		110 min after coincubation	190	198	LSLAPDTRL	985.568	4.98244	10	1.29549	0.0454626												110 min after coincubation	251	259	FDSICNNKF	1087.49	5.29451	10	1.15666	0.195783		110 min after coincubation	190	198	LSLAPDTRL	985.568	5.1752	10	1.43462	0.129651
150 min after coincubation	251	259	FDSICNNKF	1087.49	5.32188	10	0.883619	0.121442		150 min after coincubation	190	198	LSLAPDTRL	985.568	4.98137	10	1.27334	0.0909446												150 min after coincubation	251	259	FDSICNNKF	1087.49	5.30088	10	1.20092	0.19218		150 min after coincubation	190	198	LSLAPDTRL	985.568	5.18139	10	1.49156	0.141301
180 min after coincubation	251	259	FDSICNNKF	1087.49	5.31877	10	0.863791	0.0812268		180 min after coincubation	190	198	LSLAPDTRL	985.568	4.98148	10	1.20769	0.0190255												180 min after coincubation	251	259	FDSICNNKF	1087.49	5.30339	10	1.20444	0.185995		180 min after coincubation	190	198	LSLAPDTRL	985.568	5.1828	10	1.50283	0.13525
before coincubation	268	285	FLNKKDLFGEKIKKSPLT	2106.23	4.53563	10	0.881156	0.0215842		before coincubation	199	210	FVSGACDASAKL	1168.57	4.54624	10	0.333385	0.0527217												before coincubation	268	285	FLNKKDLFGEKIKKSPLT	2106.23	4.50549	10	1.51262	0.17855		before coincubation	199	210	FVSGACDASAKL	1168.57	4.67998	10	0.292357	0.00538296
10 s after coincubation	268	285	FLNKKDLFGEKIKKSPLT	2106.23	4.4582	10	0.986922	0.137545		10 s after coincubation	199	210	FVSGACDASAKL	1168.57	4.55975	10	0.313731	0.17509												10 s after coincubation	268	285	FLNKKDLFGEKIKKSPLT	2106.23	4.48663	10	1.39661	0.185019		10 s after coincubation	199	210	FVSGACDASAKL	1168.57	4.62131	10	0.303661	0.0162626
5 min after coincubation	268	285	FLNKKDLFGEKIKKSPLT	2106.23	4.46438	10	1.09359	0.0819728		5 min after coincubation	199	210	FVSGACDASAKL	1168.57	4.53884	10	0.358936	0.091708												5 min after coincubation	268	285	FLNKKDLFGEKIKKSPLT	2106.23	4.50623	10	1.38781	0.103234		5 min after coincubation	199	210	FVSGACDASAKL	1168.57	4.672	10	0.360886	0.0456085
20 min after coincubation	268	285	FLNKKDLFGEKIKKSPLT	2106.23	4.50853	10	1.39185	0.188698		20 min after coincubation	199	210	FVSGACDASAKL	1168.57	4.54406	10	0.362965	0.055772												20 min after coincubation	268	285	FLNKKDLFGEKIKKSPLT	2106.23	4.52252	10	1.33801	0.0847452		20 min after coincubation	199	210	FVSGACDASAKL	1168.57	4.69825	10	0.300806	0.0398052
60min after coincubation	268	285	FLNKKDLFGEKIKKSPLT	2106.23	4.51862	10	1.60103	0.0441505		60min after coincubation	199	210	FVSGACDASAKL	1168.57	4.5496	10	0.349324	0.0689172												60min after coincubation	268	285	FLNKKDLFGEKIKKSPLT	2106.23	4.51822	10	1.35976	0.0889228		60min after coincubation	199	210	FVSGACDASAKL	1168.57	4.69547	10	0.31507	0.00951965
90 min after coincubation	268	285	FLNKKDLFGEKIKKSPLT	2106.23	4.52979	10	1.73711	0.0787014		90 min after coincubation	199	210	FVSGACDASAKL	1168.57	4.53854	10	0.370228	0.0250044												90 min after coincubation	268	285	FLNKKDLFGEKIKKSPLT	2106.23	4.51809	10	1.39256	0.152375		90 min after coincubation	199	210	FVSGACDASAKL	1168.57	4.69571	10	0.35275	0.0417891
110 min after coincubation	268	285	FLNKKDLFGEKIKKSPLT	2106.23	4.53119	10	1.77721	0.0686146		110 min after coincubation	199	210	FVSGACDASAKL	1168.57	4.52785	10	0.357112	0.0564784												110 min after coincubation	268	285	FLNKKDLFGEKIKKSPLT	2106.23	4.51497	10	1.34864	0.124384		110 min after coincubation	199	210	FVSGACDASAKL	1168.57	4.69523	10	0.34958	0.0665335
150 min after coincubation	268	285	FLNKKDLFGEKIKKSPLT	2106.23	4.51618	10	1.83918	0.156925		150 min after coincubation	199	210	FVSGACDASAKL	1168.57	4.52684	10	0.343502	0.0703468												150 min after coincubation	268	285	FLNKKDLFGEKIKKSPLT	2106.23	4.52423	10	1.4041	0.149581		150 min after coincubation	199	210	FVSGACDASAKL	1168.57	4.69706	10	0.3572	0.0474168
180 min after coincubation	268	285	FLNKKDLFGEKIKKSPLT	2106.23	4.53375	10	1.78412	0.0226629		180 min after coincubation	199	210	FVSGACDASAKL	1168.57	4.53023	10	0.37211	0.0628249												180 min after coincubation	268	285	FLNKKDLFGEKIKKSPLT	2106.23	4.5244	10	1.4121	0.0732471		180 min after coincubation	199	210	FVSGACDASAKL	1168.57	4.70297	10	0.338306	0.0252491
before coincubation	268	287	FLNKKDLFGEKIKKSPLTIC	2322.33	5.01706	10	0.691781	0.0465523		before coincubation	211	231	WDVREGMCRQTFTGHESDINA	2452.08	4.85168	10	1.7946	0.0500721												before coincubation	268	287	FLNKKDLFGEKIKKSPLTIC	2322.33	4.96419	10	1.29034	0.162725		before coincubation	211	231	WDVREGMCRQTFTGHESDINA	2452.08	4.99393	10	2.15337	0.403797
10 s after coincubation	268	287	FLNKKDLFGEKIKKSPLTIC	2322.33	4.93311	10	0.708045	0.198878		10 s after coincubation	211	231	WDVREGMCRQTFTGHESDINA	2452.08	4.869	10	1.73569	0.12547												10 s after coincubation	268	287	FLNKKDLFGEKIKKSPLTIC	2322.33	4.93033	10	1.2389	0.186136		10 s after coincubation	211	231	WDVREGMCRQTFTGHESDINA	2452.08	4.94338	10	2.18558	0.406406
5 min after coincubation	268	287	FLNKKDLFGEKIKKSPLTIC	2322.33	4.9425	10	0.849207	0.14804		5 min after coincubation	211	231	WDVREGMCRQTFTGHESDINA	2452.08	4.85741	10	1.70791	0.164744												5 min after coincubation	268	287	FLNKKDLFGEKIKKSPLTIC	2322.33	4.97225	10	1.14952	0.122228		5 min after coincubation	211	231	WDVREGMCRQTFTGHESDINA	2452.08	4.98271	10	2.07447	0.307729
20 min after coincubation	268	287	FLNKKDLFGEKIKKSPLTIC	2322.33	4.9941	10	1.06401	0.140259		20 min after coincubation	211	231	WDVREGMCRQTFTGHESDINA	2452.08	4.85755	10	1.82087	0.306985												20 min after coincubation	268	287	FLNKKDLFGEKIKKSPLTIC	2322.33	4.98548	10	1.25573	0.0939631		20 min after coincubation	211	231	WDVREGMCRQTFTGHESDINA	2452.08	5.00232	10	2.1501	0.349318
60min after coincubation	268	287	FLNKKDLFGEKIKKSPLTIC	2322.33	4.99691	10	1.26324	0.0278842		60min after coincubation	211	231	WDVREGMCRQTFTGHESDINA	2452.08	4.862	10	1.86387	0.135497												60min after coincubation	268	287	FLNKKDLFGEKIKKSPLTIC	2322.33	5.00024	10	1.14411	0.0779515		60min after coincubation	211	231	WDVREGMCRQTFTGHESDINA	2452.08	5.01457	10	2.09566	0.338014
90 min after coincubation	268	287	FLNKKDLFGEKIKKSPLTIC	2322.33	5.00908	10	1.39211	0.0964452		90 min after coincubation	211	231	WDVREGMCRQTFTGHESDINA	2452.08	4.8513	10	1.9012	0.0235588												90 min after coincubation	268	287	FLNKKDLFGEKIKKSPLTIC	2322.33	5.00171	10	1.13524	0.138528		90 min after coincubation	211	231	WDVREGMCRQTFTGHESDINA	2452.08	5.01413	10	2.15398	0.410613
110 min after coincubation	268	287	FLNKKDLFGEKIKKSPLTIC	2322.33	5.01056	10	1.44424	0.113252		110 min after coincubation	211	231	WDVREGMCRQTFTGHESDINA	2452.08	4.84214	10	1.85585	0.0708512												110 min after coincubation	268	287	FLNKKDLFGEKIKKSPLTIC	2322.33	4.9989	10	1.13472	0.114138		110 min after coincubation	211	231	WDVREGMCRQTFTGHESDINA	2452.08	5.01502	10	2.12168	0.369523
150 min after coincubation	268	287	FLNKKDLFGEKIKKSPLTIC	2322.33	5.02186	10	1.39441	0.109792		150 min after coincubation	211	231	WDVREGMCRQTFTGHESDINA	2452.08	4.84275	10	1.82868	0.19553												150 min after coincubation	268	287	FLNKKDLFGEKIKKSPLTIC	2322.33	4.99716	10	1.12439	0.0784206		150 min after coincubation	211	231	WDVREGMCRQTFTGHESDINA	2452.08	5.02031	10	2.21851	0.409152
180 min after coincubation	268	287	FLNKKDLFGEKIKKSPLTIC	2322.33	5.01011	10	1.37721	0.00969372		180 min after coincubation	211	231	WDVREGMCRQTFTGHESDINA	2452.08	4.84292	10	1.75889	0.0555703												180 min after coincubation	268	287	FLNKKDLFGEKIKKSPLTIC	2322.33	5.013	10	1.17344	0.143823		180 min after coincubation	211	231	WDVREGMCRQTFTGHESDINA	2452.08	5.02063	10	2.2392	0.411899
before coincubation	268	288	FLNKKDLFGEKIKKSPLTICF	2469.39	5.64197	10	0.649254	0.0180088		before coincubation	232	241	ICFFPNGNAF	1129.51	6.81016	10	0.381015	0.0202803												before coincubation	268	288	FLNKKDLFGEKIKKSPLTICF	2469.39	5.60076	10	1.35075	0.158599		before coincubation	232	241	ICFFPNGNAF	1129.51	7.07458	10	0.580507	0.0223343
10 s after coincubation	268	288	FLNKKDLFGEKIKKSPLTICF	2469.39	5.57356	10	0.756053	0.11008		10 s after coincubation	232	241	ICFFPNGNAF	1129.51	6.79296	10	0.418256	0.00438123												10 s after coincubation	268	288	FLNKKDLFGEKIKKSPLTICF	2469.39	5.55441	10	1.26924	0.208471		10 s after coincubation	232	241	ICFFPNGNAF	1129.51	7.06647	10	0.630442	0.156353
5 min after coincubation	268	288	FLNKKDLFGEKIKKSPLTICF	2469.39	5.58709	10	0.800666	0.147606		5 min after coincubation	232	241	ICFFPNGNAF	1129.51	6.78856	10	0.454101	0.00135411												5 min after coincubation	268	288	FLNKKDLFGEKIKKSPLTICF	2469.39	5.59841	10	1.24514	0.14644		5 min after coincubation	232	241	ICFFPNGNAF	1129.51	7.0712	10	0.502434	0.134445
20 min after coincubation	268	288	FLNKKDLFGEKIKKSPLTICF	2469.39	5.63069	10	1.051	0.193885		20 min after coincubation	232	241	ICFFPNGNAF	1129.51	6.77875	10	0.430754	0.0989828												20 min after coincubation	268	288	FLNKKDLFGEKIKKSPLTICF	2469.39	5.60687	10	1.18238	0.191285		20 min after coincubation	232	241	ICFFPNGNAF	1129.51	7.07679	10	0.629865	0.0298716
60min after coincubation	268	288	FLNKKDLFGEKIKKSPLTICF	2469.39	5.62949	10	1.20533	0.109237		60min after coincubation	232	241	ICFFPNGNAF	1129.51	6.80289	10	0.394902	0.0617401												60min after coincubation	268	288	FLNKKDLFGEKIKKSPLTICF	2469.39	5.61105	10	1.24259	0.121902		60min after coincubation	232	241	ICFFPNGNAF	1129.51	7.06795	10	0.640233	0.13222
90 min after coincubation	268	288	FLNKKDLFGEKIKKSPLTICF	2469.39	5.64228	10	1.32451	0.0599415		90 min after coincubation	232	241	ICFFPNGNAF	1129.51	6.8023	10	0.357488	0.0511841												90 min after coincubation	268	288	FLNKKDLFGEKIKKSPLTICF	2469.39	5.61275	10	1.25006	0.172308		90 min after coincubation	232	241	ICFFPNGNAF	1129.51	7.07309	10	0.585359	0.167486
110 min after coincubation	268	288	FLNKKDLFGEKIKKSPLTICF	2469.39	5.64161	10	1.35548	0.0987898		110 min after coincubation	232	241	ICFFPNGNAF	1129.51	6.78505	10	0.445177	0.0736												110 min after coincubation	268	288	FLNKKDLFGEKIKKSPLTICF	2469.39	5.61196	10	1.24535	0.104421		110 min after coincubation	232	241	ICFFPNGNAF	1129.51	7.07029	10	0.552266	0.098136
150 min after coincubation	268	288	FLNKKDLFGEKIKKSPLTICF	2469.39	5.64464	10	1.40777	0.142281		150 min after coincubation	232	241	ICFFPNGNAF	1129.51	6.7814	10	0.380626	0.0533443												150 min after coincubation	268	288	FLNKKDLFGEKIKKSPLTICF	2469.39	5.62096	10	1.27693	0.149314		150 min after coincubation	232	241	ICFFPNGNAF	1129.51	7.07108	10	0.566575	0.0642246
180 min after coincubation	268	288	FLNKKDLFGEKIKKSPLTICF	2469.39	5.6246	10	1.31047	0.0485627		180 min after coincubation	232	241	ICFFPNGNAF	1129.51	6.77693	10	0.453133	0.0365607												180 min after coincubation	268	288	FLNKKDLFGEKIKKSPLTICF	2469.39	5.61725	10	1.26914	0.0950626		180 min after coincubation	232	241	ICFFPNGNAF	1129.51	7.07793	10	0.475285	0.111629
before coincubation	289	298	PEYTGPNTYE	1170.49	4.4978	10	1.81596	0.0579786		before coincubation	241	249	FATGSDDAT	884.363	3.52476	10	0.299719	0.0177237												before coincubation	289	298	PEYTGPNTYE	1170.49	4.47039	10	2.18445	0.257307		before coincubation	241	249	FATGSDDAT	884.363	3.63289	10	0.315797	0.0957943
10 s after coincubation	289	298	PEYTGPNTYE	1170.49	4.41508	10	1.76984	0.232533		10 s after coincubation	241	249	FATGSDDAT	884.363	3.5468	10	0.311734	0.0927136												10 s after coincubation	289	298	PEYTGPNTYE	1170.49	4.43023	10	2.17993	0.306848		10 s after coincubation	241	249	FATGSDDAT	884.363	3.61537	10	0.290824	0.0626077
5 min after coincubation	289	298	PEYTGPNTYE	1170.49	4.43524	10	1.70596	0.151677		5 min after coincubation	241	249	FATGSDDAT	884.363	3.52924	10	0.325276	0.0673423												5 min after coincubation	289	298	PEYTGPNTYE	1170.49	4.47174	10	2.09769	0.218653		5 min after coincubation	241	249	FATGSDDAT	884.363	3.63867	10	0.309144	0.0791948
20 min after coincubation	289	298	PEYTGPNTYE	1170.49	4.4824	10	1.85739	0.26852		20 min after coincubation	241	249	FATGSDDAT	884.363	3.53362	10	0.310925	0.0518371												20 min after coincubation	289	298	PEYTGPNTYE	1170.49	4.49319	10	2.16138	0.23018		20 min after coincubation	241	249	FATGSDDAT	884.363	3.64731	10	0.281823	0.0435065
60min after coincubation	289	298	PEYTGPNTYE	1170.49	4.49217	10	1.88468	0.0456656		60min after coincubation	241	249	FATGSDDAT	884.363	3.54018	10	0.298783	0.0549523												60min after coincubation	289	298	PEYTGPNTYE	1170.49	4.48875	10	2.09931	0.224259		60min after coincubation	241	249	FATGSDDAT	884.363	3.64116	10	0.279047	0.0651438
90 min after coincubation	289	298	PEYTGPNTYE	1170.49	4.49072	10	1.92765	0.0743521		90 min after coincubation	241	249	FATGSDDAT	884.363	3.53261	10	0.28475	0.0506889												90 min after coincubation	289	298	PEYTGPNTYE	1170.49	4.49181	10	2.13293	0.294727		90 min after coincubation	241	249	FATGSDDAT	884.363	3.64667	10	0.314465	0.0847475
110 min after coincubation	289	298	PEYTGPNTYE	1170.49	4.49316	10	1.93249	0.088624		110 min after coincubation	241	249	FATGSDDAT	884.363	3.52684	10	0.298986	0.0605645												110 min after coincubation	289	298	PEYTGPNTYE	1170.49	4.48801	10	2.08021	0.213459		110 min after coincubation	241	249	FATGSDDAT	884.363	3.63845	10	0.301189	0.072472
150 min after coincubation	289	298	PEYTGPNTYE	1170.49	4.50655	10	1.92683	0.102109		150 min after coincubation	241	249	FATGSDDAT	884.363	3.52271	10	0.326061	0.0613951												150 min after coincubation	289	298	PEYTGPNTYE	1170.49	4.49342	10	2.18102	0.262126		150 min after coincubation	241	249	FATGSDDAT	884.363	3.64613	10	0.305064	0.0962482
180 min after coincubation	289	298	PEYTGPNTYE	1170.49	4.50286	10	1.80984	0.0283919		180 min after coincubation	241	249	FATGSDDAT	884.363	3.52393	10	0.3041	0.0716113												180 min after coincubation	289	298	PEYTGPNTYE	1170.49	4.49746	10	2.18805	0.224828		180 min after coincubation	241	249	FATGSDDAT	884.363	3.66101	10	0.294178	0.0839547
before coincubation	309	320	ESKNRSPNKEIY	1464.74	3.51549	10	1.82486	0.247373		before coincubation	262	271	MTYSHDNIIC	1196.51	4.85217	10	0.713714	0.0159195												before coincubation	309	320	ESKNRSPNKEIY	1464.74	3.49353	10	2.45425	0.427244		before coincubation	262	271	MTYSHDNIIC	1196.51	5.03367	10	1.16706	0.160925
10 s after coincubation	309	320	ESKNRSPNKEIY	1464.74	3.43021	10	1.83455	0.232094		10 s after coincubation	262	271	MTYSHDNIIC	1196.51	4.87925	10	0.783107	0.0277412												10 s after coincubation	309	320	ESKNRSPNKEIY	1464.74	3.46569	10	2.51259	0.470485		10 s after coincubation	262	271	MTYSHDNIIC	1196.51	4.96569	10	1.14783	0.18638
5 min after coincubation	309	320	ESKNRSPNKEIY	1464.74	3.44106	10	1.71532	0.166695		5 min after coincubation	262	271	MTYSHDNIIC	1196.51	4.86902	10	0.667138	0.0378404												5 min after coincubation	309	320	ESKNRSPNKEIY	1464.74	3.49764	10	2.43896	0.401931		5 min after coincubation	262	271	MTYSHDNIIC	1196.51	5.02972	10	1.0428	0.107074
20 min after coincubation	309	320	ESKNRSPNKEIY	1464.74	3.50026	10	1.77819	0.261569		20 min after coincubation	262	271	MTYSHDNIIC	1196.51	4.85196	10	0.725606	0.114915												20 min after coincubation	309	320	ESKNRSPNKEIY	1464.74	3.50493	10	2.45592	0.386888		20 min after coincubation	262	271	MTYSHDNIIC	1196.51	5.05773	10	1.157	0.187026
60min after coincubation	309	320	ESKNRSPNKEIY	1464.74	3.5034	10	1.76032	0.0480809		60min after coincubation	262	271	MTYSHDNIIC	1196.51	4.85948	10	0.757689	0.00885015												60min after coincubation	309	320	ESKNRSPNKEIY	1464.74	3.50108	10	2.43551	0.40602		60min after coincubation	262	271	MTYSHDNIIC	1196.51	5.06047	10	1.12106	0.191731
90 min after coincubation	309	320	ESKNRSPNKEIY	1464.74	3.5065	10	1.79467	0.0914782		90 min after coincubation	262	271	MTYSHDNIIC	1196.51	4.84865	10	0.726405	0.0805915												90 min after coincubation	309	320	ESKNRSPNKEIY	1464.74	3.50904	10	2.50597	0.522356		90 min after coincubation	262	271	MTYSHDNIIC	1196.51	5.06033	10	1.19566	0.332264
110 min after coincubation	309	320	ESKNRSPNKEIY	1464.74	3.52147	10	1.80794	0.0879585		110 min after coincubation	262	271	MTYSHDNIIC	1196.51	4.83542	10	0.746972	0.0429557												110 min after coincubation	309	320	ESKNRSPNKEIY	1464.74	3.49925	10	2.47221	0.423884		110 min after coincubation	262	271	MTYSHDNIIC	1196.51	5.06126	10	1.08961	0.144574
150 min after coincubation	309	320	ESKNRSPNKEIY	1464.74	3.52878	10	1.7794	0.161695		150 min after coincubation	262	271	MTYSHDNIIC	1196.51	4.83258	10	0.731759	0.0779599												150 min after coincubation	309	320	ESKNRSPNKEIY	1464.74	3.50512	10	2.56699	0.441387		150 min after coincubation	262	271	MTYSHDNIIC	1196.51	5.06187	10	1.19691	0.181438
180 min after coincubation	309	320	ESKNRSPNKEIY	1464.74	3.51099	10	1.68621	0.0514967		180 min after coincubation	262	271	MTYSHDNIIC	1196.51	4.83204	10	0.727149	0.0419473												180 min after coincubation	309	320	ESKNRSPNKEIY	1464.74	3.51431	10	2.56842	0.422097		180 min after coincubation	262	271	MTYSHDNIIC	1196.51	5.06541	10	1.12104	0.18531
before coincubation	309	323	ESKNRSPNKEIYCHM	1835.85	3.8618	10	2.35492	0.220488		before coincubation	272	278	GITSVSF	710.372	5.59365	10	0.178796	0.0428477												before coincubation	309	323	ESKNRSPNKEIYCHM	1835.85	3.98486	10	3.05433	0.630953		before coincubation	272	278	GITSVSF	710.372	5.76042	10	0.225904	0.00719574
10 s after coincubation	309	323	ESKNRSPNKEIYCHM	1835.85	3.90497	10	2.17015	0.226617		10 s after coincubation	272	278	GITSVSF	710.372	5.58917	10	0.181695	0.057044												10 s after coincubation	309	323	ESKNRSPNKEIYCHM	1835.85	3.9215	10	3.15308	0.643199		10 s after coincubation	272	278	GITSVSF	710.372	5.71362	10	0.21487	0.0101881
5 min after coincubation	309	323	ESKNRSPNKEIYCHM	1835.85	3.88163	10	2.13767	0.203287		5 min after coincubation	272	278	GITSVSF	710.372	5.57787	10	0.158504	0.0543533												5 min after coincubation	309	323	ESKNRSPNKEIYCHM	1835.85	3.96855	10	3.15484	0.67795		5 min after coincubation	272	278	GITSVSF	710.372	5.753	10	0.187271	0.0110092
20 min after coincubation	309	323	ESKNRSPNKEIYCHM	1835.85	3.88312	10	2.26113	0.310747		20 min after coincubation	272	278	GITSVSF	710.372	5.57904	10	0.162539	0.057706												20 min after coincubation	309	323	ESKNRSPNKEIYCHM	1835.85	3.99055	10	3.10987	0.524555		20 min after coincubation	272	278	GITSVSF	710.372	5.76621	10	0.200789	0.0142853
60min after coincubation	309	323	ESKNRSPNKEIYCHM	1835.85	3.88627	10	2.24426	0.0526919		60min after coincubation	272	278	GITSVSF	710.372	5.59095	10	0.168643	0.0508055												60min after coincubation	309	323	ESKNRSPNKEIYCHM	1835.85	3.98747	10	3.0903	0.557494		60min after coincubation	272	278	GITSVSF	710.372	5.76956	10	0.193012	0.0115508
90 min after coincubation	309	323	ESKNRSPNKEIYCHM	1835.85	3.86625	10	2.23243	0.177498		90 min after coincubation	272	278	GITSVSF	710.372	5.58757	10	0.193852	0.0461193												90 min after coincubation	309	323	ESKNRSPNKEIYCHM	1835.85	3.99658	10	3.09584	0.605449		90 min after coincubation	272	278	GITSVSF	710.372	5.77333	10	0.193084	0.0123808
110 min after coincubation	309	323	ESKNRSPNKEIYCHM	1835.85	3.85958	10	2.25913	0.161365		110 min after coincubation	272	278	GITSVSF	710.372	5.57351	10	0.175959	0.0489454												110 min after coincubation	309	323	ESKNRSPNKEIYCHM	1835.85	3.98983	10	3.02578	0.522415		110 min after coincubation	272	278	GITSVSF	710.372	5.76166	10	0.194283	0.0135305
150 min after coincubation	309	323	ESKNRSPNKEIYCHM	1835.85	3.85928	10	2.31293	0.159888		150 min after coincubation	272	278	GITSVSF	710.372	5.57202	10	0.166305	0.0687044												150 min after coincubation	309	323	ESKNRSPNKEIYCHM	1835.85	3.99302	10	3.19565	0.568641		150 min after coincubation	272	278	GITSVSF	710.372	5.76727	10	0.208244	0.0126059
180 min after coincubation	309	323	ESKNRSPNKEIYCHM	1835.85	3.86079	10	2.10097	0.0876451		180 min after coincubation	272	278	GITSVSF	710.372	5.57158	10	0.161742	0.0403932												180 min after coincubation	309	323	ESKNRSPNKEIYCHM	1835.85	4.00177	10	3.20577	0.619097		180 min after coincubation	272	278	GITSVSF	710.372	5.77638	10	0.207515	0.012455
before coincubation	324	333	TCATDTNNIQ	1080.46	3.53627	10	1.3282	0.109493		before coincubation	285	292	LLAGYDDF	913.43	6.09248	10	0.24059	0.129777												before coincubation	324	333	TCATDTNNIQ	1080.46	3.51972	10	1.53442	0.155052		before coincubation	285	292	LLAGYDDF	913.43	6.34973	10	0.199468	0.0581227
10 s after coincubation	324	333	TCATDTNNIQ	1080.46	3.46325	10	1.67084	0.297126		10 s after coincubation	285	292	LLAGYDDF	913.43	6.08526	10	0.177038	0.197383												10 s after coincubation	324	333	TCATDTNNIQ	1080.46	3.51349	10	1.62362	0.142884		10 s after coincubation	285	292	LLAGYDDF	913.43	6.32407	10	0.216638	0.0190286
5 min after coincubation	324	333	TCATDTNNIQ	1080.46	3.46568	10	1.99928	0.184977		5 min after coincubation	285	292	LLAGYDDF	913.43	6.07912	10	0.200738	0.133818												5 min after coincubation	324	333	TCATDTNNIQ	1080.46	3.52682	10	1.64454	0.135395		5 min after coincubation	285	292	LLAGYDDF	913.43	6.34367	10	0.19835	0.0402052
20 min after coincubation	324	333	TCATDTNNIQ	1080.46	3.51825	10	2.38069	0.378014		20 min after coincubation	285	292	LLAGYDDF	913.43	6.08016	10	0.225563	0.112158												20 min after coincubation	324	333	TCATDTNNIQ	1080.46	3.54197	10	1.62696	0.105307		20 min after coincubation	285	292	LLAGYDDF	913.43	6.35459	10	0.205563	0.0255881
60min after coincubation	324	333	TCATDTNNIQ	1080.46	3.53138	10	2.71827	0.200954		60min after coincubation	285	292	LLAGYDDF	913.43	6.09857	10	0.200077	0.0825982												60min after coincubation	324	333	TCATDTNNIQ	1080.46	3.52538	10	1.59652	0.142123		60min after coincubation	285	292	LLAGYDDF	913.43	6.3503	10	0.213395	0.0335035
90 min after coincubation	324	333	TCATDTNNIQ	1080.46	3.52245	10	2.93433	0.0530895		90 min after coincubation	285	292	LLAGYDDF	913.43	6.08441	10	0.209696	0.079097												90 min after coincubation	324	333	TCATDTNNIQ	1080.46	3.53199	10	1.60067	0.156764		90 min after coincubation	285	292	LLAGYDDF	913.43	6.35253	10	0.185003	0.0555466
110 min after coincubation	324	333	TCATDTNNIQ	1080.46	3.53115	10	2.9669	0.136431		110 min after coincubation	285	292	LLAGYDDF	913.43	6.07977	10	0.247835	0.0829927												110 min after coincubation	324	333	TCATDTNNIQ	1080.46	3.52195	10	1.61103	0.137528		110 min after coincubation	285	292	LLAGYDDF	913.43	6.34977	10	0.164231	0.0286051
150 min after coincubation	324	333	TCATDTNNIQ	1080.46	3.53656	10	3.02284	0.12464		150 min after coincubation	285	292	LLAGYDDF	913.43	6.07651	10	0.199767	0.135494												150 min after coincubation	324	333	TCATDTNNIQ	1080.46	3.5243	10	1.79966	0.163592		150 min after coincubation	285	292	LLAGYDDF	913.43	6.35337	10	0.215801	0.0731054
180 min after coincubation	324	333	TCATDTNNIQ	1080.46	3.52602	10	2.85387	0.026166		180 min after coincubation	285	292	LLAGYDDF	913.43	6.0736	10	0.203021	0.118477												180 min after coincubation	324	333	TCATDTNNIQ	1080.46	3.53864	10	1.77713	0.155278		180 min after coincubation	285	292	LLAGYDDF	913.43	6.3579	10	0.210305	0.0623269
before coincubation	341	348	DIIIANNL	885.504	5.83863	10	1.584	0.0338405		before coincubation	293	308	NCNVWDALKADRAGVL	1744.88	5.94482	10	1.21781	0.0287272												before coincubation	341	348	DIIIANNL	885.504	5.80908	10	1.85206	0.350631		before coincubation	293	308	NCNVWDALKADRAGVL	1744.88	6.17699	10	1.33027	0.117215
10 s after coincubation	341	348	DIIIANNL	885.504	5.7721	10	1.4058	0.187433		10 s after coincubation	293	308	NCNVWDALKADRAGVL	1744.88	5.93979	10	1.17315	0.0936478												10 s after coincubation	341	348	DIIIANNL	885.504	5.77929	10	1.80137	0.317481		10 s after coincubation	293	308	NCNVWDALKADRAGVL	1744.88	6.1538	10	1.40259	0.167933
5 min after coincubation	341	348	DIIIANNL	885.504	5.76906	10	1.18858	0.124472		5 min after coincubation	293	308	NCNVWDALKADRAGVL	1744.88	5.92821	10	1.08283	0.0663072												5 min after coincubation	341	348	DIIIANNL	885.504	5.80315	10	1.65972	0.208164		5 min after coincubation	293	308	NCNVWDALKADRAGVL	1744.88	6.16788	10	1.3595	0.166331
20 min after coincubation	341	348	DIIIANNL	885.504	5.81993	10	1.07823	0.105245		20 min after coincubation	293	308	NCNVWDALKADRAGVL	1744.88	5.93129	10	1.14409	0.217066												20 min after coincubation	341	348	DIIIANNL	885.504	5.82019	10	1.75017	0.275479		20 min after coincubation	293	308	NCNVWDALKADRAGVL	1744.88	6.17566	10	1.36388	0.168107
60min after coincubation	341	348	DIIIANNL	885.504	5.82286	10	0.693923	0.0758701		60min after coincubation	293	308	NCNVWDALKADRAGVL	1744.88	5.93874	10	1.21073	0.0726148												60min after coincubation	341	348	DIIIANNL	885.504	5.81511	10	1.71601	0.265847		60min after coincubation	293	308	NCNVWDALKADRAGVL	1744.88	6.17303	10	1.35797	0.124076
90 min after coincubation	341	348	DIIIANNL	885.504	5.82649	10	0.593018	0.0589282		90 min after coincubation	293	308	NCNVWDALKADRAGVL	1744.88	5.93456	10	1.19454	0.0726518												90 min after coincubation	341	348	DIIIANNL	885.504	5.81425	10	1.73951	0.307094		90 min after coincubation	293	308	NCNVWDALKADRAGVL	1744.88	6.17592	10	1.38216	0.191715
110 min after coincubation	341	348	DIIIANNL	885.504	5.83841	10	0.492586	0.0665386		110 min after coincubation	293	308	NCNVWDALKADRAGVL	1744.88	5.92632	10	1.19189	0.0861669												110 min after coincubation	341	348	DIIIANNL	885.504	5.81521	10	1.6666	0.238445		110 min after coincubation	293	308	NCNVWDALKADRAGVL	1744.88	6.17248	10	1.34499	0.134569
150 min after coincubation	341	348	DIIIANNL	885.504	5.84525	10	0.434925	0.0546293		150 min after coincubation	293	308	NCNVWDALKADRAGVL	1744.88	5.92603	10	1.14959	0.104164												150 min after coincubation	341	348	DIIIANNL	885.504	5.81947	10	1.74543	0.261056		150 min after coincubation	293	308	NCNVWDALKADRAGVL	1744.88	6.17557	10	1.37258	0.142658
180 min after coincubation	341	348	DIIIANNL	885.504	5.82454	10	0.368961	0.0607172		180 min after coincubation	293	308	NCNVWDALKADRAGVL	1744.88	5.92468	10	1.10377	0.0479616												180 min after coincubation	341	348	DIIIANNL	885.504	5.81981	10	1.7467	0.243861		180 min after coincubation	293	308	NCNVWDALKADRAGVL	1744.88	6.18265	10	1.38387	0.151842
before coincubation	341	353	DIIIANNLRGCGL	1371.74	6.13453	10	4.1487	0.342374		before coincubation	319	326	GVTDDGMA	765.308	3.96389	10	0.272812	0.0189716												before coincubation	341	353	DIIIANNLRGCGL	1371.74	6.11332	10	4.30869	0.330046		before coincubation	319	326	GVTDDGMA	765.308	4.06924	10	0.345822	0.104929
10 s after coincubation	341	353	DIIIANNLRGCGL	1371.74	6.07979	10	2.34019	1.39444		10 s after coincubation	319	326	GVTDDGMA	765.308	3.99698	10	0.300846	0.0314146												10 s after coincubation	341	353	DIIIANNLRGCGL	1371.74	6.0919	10	4.59028	0.538723		10 s after coincubation	319	326	GVTDDGMA	765.308	4.03883	10	0.341397	0.0949987
5 min after coincubation	341	353	DIIIANNLRGCGL	1371.74	6.06752	10	2.18918	1.25438		5 min after coincubation	319	326	GVTDDGMA	765.308	3.97828	10	0.286905	0.0474521												5 min after coincubation	341	353	DIIIANNLRGCGL	1371.74	6.10989	10	4.38223	0.377743		5 min after coincubation	319	326	GVTDDGMA	765.308	4.07045	10	0.342854	0.0958716
20 min after coincubation	341	353	DIIIANNLRGCGL	1371.74	6.12766	10	1.95168	1.59598		20 min after coincubation	319	326	GVTDDGMA	765.308	3.97984	10	0.268557	0.0526348												20 min after coincubation	341	353	DIIIANNLRGCGL	1371.74	6.11444	10	4.39924	0.363595		20 min after coincubation	319	326	GVTDDGMA	765.308	4.08878	10	0.32803	0.0732212
60min after coincubation	341	353	DIIIANNLRGCGL	1371.74	6.12412	10	1.56117	1.21955		60min after coincubation	319	326	GVTDDGMA	765.308	3.98695	10	0.266885	0.0330078												60min after coincubation	341	353	DIIIANNLRGCGL	1371.74	6.11285	10	4.40415	0.442922		60min after coincubation	319	326	GVTDDGMA	765.308	4.08323	10	0.322368	0.0856181
90 min after coincubation	341	353	DIIIANNLRGCGL	1371.74	6.13634	10	1.85864			90 min after coincubation	319	326	GVTDDGMA	765.308	3.97673	10	0.265056	0.0356212												90 min after coincubation	341	353	DIIIANNLRGCGL	1371.74	6.11258	10	4.31889	0.469523		90 min after coincubation	319	326	GVTDDGMA	765.308	4.09951	10	0.339881	0.106372
110 min after coincubation	341	353	DIIIANNLRGCGL	1371.74	6.12941	10	1.95088	0.461021		110 min after coincubation	319	326	GVTDDGMA	765.308	3.9681	10	0.275904	0.0367876												110 min after coincubation	341	353	DIIIANNLRGCGL	1371.74	6.10958	10	4.34512	0.342099		110 min after coincubation	319	326	GVTDDGMA	765.308	4.0842	10	0.340647	0.0865316
150 min after coincubation	341	353	DIIIANNLRGCGL	1371.74	6.13176	10	1.06338	0.717744		150 min after coincubation	319	326	GVTDDGMA	765.308	3.9654	10	0.279969	0.0462712												150 min after coincubation	341	353	DIIIANNLRGCGL	1371.74	6.11482	10	4.47713	0.416865		150 min after coincubation	319	326	GVTDDGMA	765.308	4.0871	10	0.350171	0.102164
180 min after coincubation	341	353	DIIIANNLRGCGL	1371.74	6.14091	10	0.976774	0.316499		180 min after coincubation	319	326	GVTDDGMA	765.308	3.96795	10	0.274283	0.0564996												180 min after coincubation	341	353	DIIIANNLRGCGL	1371.74	6.11286	10	4.427	0.348818		180 min after coincubation	319	326	GVTDDGMA	765.308	4.09627	10	0.337437	0.098392
before coincubation	342	348	IIIANNL	770.477	5.48126	10	1.62005	0.0365434																						before coincubation	342	348	IIIANNL	770.477	5.44319	10	1.78034	0.244188
10 s after coincubation	342	348	IIIANNL	770.477	5.413	10	1.47855	0.0683449																						10 s after coincubation	342	348	IIIANNL	770.477	5.41392	10	1.7969	0.30286
5 min after coincubation	342	348	IIIANNL	770.477	5.41063	10	1.20823	0.0613272																						5 min after coincubation	342	348	IIIANNL	770.477	5.44492	10	1.76622	0.249336
20 min after coincubation	342	348	IIIANNL	770.477	5.46501	10	0.995788	0.133873																						20 min after coincubation	342	348	IIIANNL	770.477	5.46333	10	1.77561	0.207044
60min after coincubation	342	348	IIIANNL	770.477	5.47133	10	0.635752	0.0551266																						60min after coincubation	342	348	IIIANNL	770.477	5.45593	10	1.76857	0.228939
90 min after coincubation	342	348	IIIANNL	770.477	5.47736	10	0.530605	0.0673527																						90 min after coincubation	342	348	IIIANNL	770.477	5.46117	10	1.81466	0.312249
110 min after coincubation	342	348	IIIANNL	770.477	5.4831	10	0.439607	0.0601898																						110 min after coincubation	342	348	IIIANNL	770.477	5.46258	10	1.78092	0.252277
150 min after coincubation	342	348	IIIANNL	770.477	5.4852	10	0.304719	0.0770728																						150 min after coincubation	342	348	IIIANNL	770.477	5.46447	10	1.82766	0.255078
180 min after coincubation	342	348	IIIANNL	770.477	5.48224	10	0.241404	0.0502135																						180 min after coincubation	342	348	IIIANNL	770.477	5.4671	10	1.84937	0.240089
before coincubation	342	353	IIIANNLRGCGL	1256.71	5.80098	10	4.11072	0.234133																						before coincubation	342	353	IIIANNLRGCGL	1256.71	5.76374	10	4.46221	0.407578
10 s after coincubation	342	353	IIIANNLRGCGL	1256.71	5.72904	10	3.76131	0.292663																						10 s after coincubation	342	353	IIIANNLRGCGL	1256.71	5.71521	10	4.61643	0.488365
5 min after coincubation	342	353	IIIANNLRGCGL	1256.71	5.73771	10	3.29699	0.204134																						5 min after coincubation	342	353	IIIANNLRGCGL	1256.71	5.75457	10	4.42508	0.386324
20 min after coincubation	342	353	IIIANNLRGCGL	1256.71	5.78621	10	3.00933	0.261298																						20 min after coincubation	342	353	IIIANNLRGCGL	1256.71	5.77096	10	4.51931	0.442907
60min after coincubation	342	353	IIIANNLRGCGL	1256.71	5.79411	10	2.35175	0.130729																						60min after coincubation	342	353	IIIANNLRGCGL	1256.71	5.77128	10	4.45685	0.439206
90 min after coincubation	342	353	IIIANNLRGCGL	1256.71	5.79633	10	2.13315	0.116553																						90 min after coincubation	342	353	IIIANNLRGCGL	1256.71	5.77387	10	4.5566	0.56194
110 min after coincubation	342	353	IIIANNLRGCGL	1256.71	5.79436	10	1.89846	0.137621																						110 min after coincubation	342	353	IIIANNLRGCGL	1256.71	5.76698	10	4.40943	0.428917
150 min after coincubation	342	353	IIIANNLRGCGL	1256.71	5.80246	10	1.47218	0.177357																						150 min after coincubation	342	353	IIIANNLRGCGL	1256.71	5.77205	10	4.59675	0.459877
180 min after coincubation	342	353	IIIANNLRGCGL	1256.71	5.80724	10	1.24009	0.116389																						180 min after coincubation	342	353	IIIANNLRGCGL	1256.71	5.77858	10	4.62973	0.432647
before coincubation	344	353	IANNLRGCGL	1030.55	5.80003	10	3.43164	0.255449																						before coincubation	344	353	IANNLRGCGL	1030.55	5.76232	10	3.91249	0.360383
10 s after coincubation	344	353	IANNLRGCGL	1030.55	5.72711	10	3.25709																							10 s after coincubation	344	353	IANNLRGCGL	1030.55	5.71444	10	4.10931	0.515508
5 min after coincubation	344	353	IANNLRGCGL	1030.55	5.73665	10	3.03198	0.301384																						5 min after coincubation	344	353	IANNLRGCGL	1030.55	5.75347	10	3.88609	0.383632
20 min after coincubation	344	353	IANNLRGCGL	1030.55	5.78469	10	2.83227	0.0933317																						20 min after coincubation	344	353	IANNLRGCGL	1030.55	5.77067	10	4.01785	0.405549
60min after coincubation	344	353	IANNLRGCGL	1030.55	5.79209	10	1.90122	0.387359																						60min after coincubation	344	353	IANNLRGCGL	1030.55	5.77064	10	3.90622	0.363431
90 min after coincubation	344	353	IANNLRGCGL	1030.55	5.79516	10	1.79284	0.322881																						90 min after coincubation	344	353	IANNLRGCGL	1030.55	5.7732	10	3.98734	0.510676
110 min after coincubation	344	353	IANNLRGCGL	1030.55	5.79317	10	1.46253	0.136757																						110 min after coincubation	344	353	IANNLRGCGL	1030.55	5.7652	10	3.93643	0.41942
150 min after coincubation	344	353	IANNLRGCGL	1030.55	5.80196	10	1.19466	0.432171																						150 min after coincubation	344	353	IANNLRGCGL	1030.55	5.76966	10	3.99814	0.408406
180 min after coincubation	344	353	IANNLRGCGL	1030.55	5.80756	10	0.887354	0.272431																						180 min after coincubation	344	353	IANNLRGCGL	1030.55	5.77734	10	4.03438	0.405886
Table S5-M. Deuterium uptake level of 10 sec pulsed labeling HDX-MS of M2R upon Gi3 coupling										Table S5-N. Deuterium uptake level of 10 sec pulsed labeling HDX-MS of M2R upon GoA coupling										Table S5-O. Deuterium uptake level of 10 sec pulsed labeling HDX-MS of β2AR upon Gi3 coupling. This data corresponds to Fig. 4c										Table S5-P. Deuterium uptake level of 10 sec pulsed labeling HDX-MS of β2AR upon GoA coupling
M2R (Gi3 bound)										M2R (GoA bound)										β2AR (Gi3 bound)										β2AR (GoA bound)
Protein state	Start	End	Sequence	Peptide mass (Da)	Retention time (min)	HDX time (sec)	Uptake (D)	Uptake SD (D)		Protein state	Start	End	Sequence	Peptide mass (Da)	Retention time (min)	HDX time (sec)	Uptake (D)	Uptake SD (D)		Protein state	Start	End	Sequence	Peptide mass (Da)	Retention time (min)	HDX time (sec)	Uptake (D)	Uptake SD (D)		Protein state	Start	End	Sequence	Peptide mass (Da)	Retention time (min)	HDX time (sec)	Uptake (D)	Uptake SD (D)
before coincubation	107	122	SNASVMNLLIISFDRY	1842.94	4.8283	10	1.12207	0.701941		before coincubation	107	122	SNASVMNLLIISFDRY	1842.94	4.8398	10	0.575695	0.593834		before coincubation	133	144	FAITSPFKYQSL	1401.74	6.23641	10	3.15014	0.413884		before coincubation	133	144	FAITSPFKYQSL	1401.74	6.27543	10	3.47978	0.462888
10 s after coincubation	107	122	SNASVMNLLIISFDRY	1842.94	4.81312	10	4.05771	0.391909		10 s after coincubation	107	122	SNASVMNLLIISFDRY	1842.94	4.7861	10	3.78388	0.192035		10 s after coincubation	133	144	FAITSPFKYQSL	1401.74	6.21684	10	2.88328	0.356661		10 s after coincubation	133	144	FAITSPFKYQSL	1401.74	6.24096	10	3.20465	0.942693
5 min after coincubation	107	122	SNASVMNLLIISFDRY	1842.94	4.80201	10	3.81658	0.281398		5 min after coincubation	107	122	SNASVMNLLIISFDRY	1842.94	4.80342	10	3.97891	0.147425		5 min after coincubation	133	144	FAITSPFKYQSL	1401.74	6.21732	10	2.98281	0.345522		5 min after coincubation	133	144	FAITSPFKYQSL	1401.74	6.25384	10	3.21452	0.702774
20 min after coincubation	107	122	SNASVMNLLIISFDRY	1842.94	4.80309	10	4.10686	0.417582		20 min after coincubation	107	122	SNASVMNLLIISFDRY	1842.94	4.80837	10	3.98043	0.106441		20 min after coincubation	133	144	FAITSPFKYQSL	1401.74	6.21913	10	2.95072	0.480367		20 min after coincubation	133	144	FAITSPFKYQSL	1401.74	6.27409	10	3.30554	0.62959
60min after coincubation	107	122	SNASVMNLLIISFDRY	1842.94	4.81234	10	4.13377	0.0846492		60min after coincubation	107	122	SNASVMNLLIISFDRY	1842.94	4.81119	10	3.82551	0.217135		60min after coincubation	133	144	FAITSPFKYQSL	1401.74	6.20535	10	2.9691	0.407825		60min after coincubation	133	144	FAITSPFKYQSL	1401.74	6.26069	10	3.27549	0.548772
90 min after coincubation	107	122	SNASVMNLLIISFDRY	1842.94	4.80256	10	4.16185	0.0769355		90 min after coincubation	107	122	SNASVMNLLIISFDRY	1842.94	4.80645	10	4.07291	0.0549991		90 min after coincubation	133	144	FAITSPFKYQSL	1401.74	6.20962	10	3.32115	0.416244		90 min after coincubation	133	144	FAITSPFKYQSL	1401.74	6.26304	10	3.35808	0.667529
110 min after coincubation	107	122	SNASVMNLLIISFDRY	1842.94	4.79197	10	4.14722	0.203812		110 min after coincubation	107	122	SNASVMNLLIISFDRY	1842.94	4.81038	10	4.11929	0.179952		110 min after coincubation	133	144	FAITSPFKYQSL	1401.74	6.22035	10	3.122	0.451854		110 min after coincubation	133	144	FAITSPFKYQSL	1401.74	6.2584	10	3.02762	0.483249
150 min after coincubation	107	122	SNASVMNLLIISFDRY	1842.94	4.79283	10	4.1907	0.169798		150 min after coincubation	107	122	SNASVMNLLIISFDRY	1842.94	4.79852	10	3.85544	0.139268		150 min after coincubation	133	144	FAITSPFKYQSL	1401.74	6.20953	10	3.165	0.389573		150 min after coincubation	133	144	FAITSPFKYQSL	1401.74	6.26206	10	3.23781	0.630539
180 min after coincubation	107	122	SNASVMNLLIISFDRY	1842.94	4.79296	10	3.93304	0.153656		180 min after coincubation	107	122	SNASVMNLLIISFDRY	1842.94	4.80176	10	3.94741	0.0286976		180 min after coincubation	133	144	FAITSPFKYQSL	1401.74	6.20569	10	3.1157	0.395528		180 min after coincubation	133	144	FAITSPFKYQSL	1401.74	6.2643	10	3.15267	0.514952
before coincubation	183	204	NAAVTFGTAIAAFYLPVIIMTV	2283.25	8.74997	10	0.070355	0.176322		before coincubation	183	204	NAAVTFGTAIAAFYLPVIIMTV	2283.25	8.7935	10	-0.0643013	0.088678		before coincubation	144	154	LLTKNKARVII	1268.84	4.60805	10	0.447853	0.00519511		before coincubation	145	155	LTKNKARVIIL	1268.84	4.6394	10	0.718206	0.313043
10 s after coincubation	183	204	NAAVTFGTAIAAFYLPVIIMTV	2283.25	8.76975	10	0.207336	0.140419		10 s after coincubation	183	204	NAAVTFGTAIAAFYLPVIIMTV	2283.25	8.76609	10	0.345749	0.22982		10 s after coincubation	144	154	LLTKNKARVII	1268.84	4.43405	10	0.357498	0.02153		10 s after coincubation	145	155	LTKNKARVIIL	1268.84	4.44375	10	0.560481	0.215046
5 min after coincubation	183	204	NAAVTFGTAIAAFYLPVIIMTV	2283.25	8.69373	10	0.346217	0.302398		5 min after coincubation	183	204	NAAVTFGTAIAAFYLPVIIMTV	2283.25	8.75979	10	0.40181	0.227101		5 min after coincubation	144	154	LLTKNKARVII	1268.84	4.49076	10	0.359775	0.00862175		5 min after coincubation	145	155	LTKNKARVIIL	1268.84	4.51069	10	0.636971	0.297247
20 min after coincubation	183	204	NAAVTFGTAIAAFYLPVIIMTV	2283.25	8.68424	10	0.494415	0.277703		20 min after coincubation	183	204	NAAVTFGTAIAAFYLPVIIMTV	2283.25	8.76335	10	0.315062	0.193334		20 min after coincubation	144	154	LLTKNKARVII	1268.84	4.46611	10	0.338381	0.0384065		20 min after coincubation	145	155	LTKNKARVIIL	1268.84	4.54242	10	0.613316	0.238745
60min after coincubation	183	204	NAAVTFGTAIAAFYLPVIIMTV	2283.25	8.7105	10	0.427395	0.0829315		60min after coincubation	183	204	NAAVTFGTAIAAFYLPVIIMTV	2283.25	8.78973	10	0.357429	0.273276		60min after coincubation	144	154	LLTKNKARVII	1268.84	4.46176	10	0.339042	0.0301864		60min after coincubation	145	155	LTKNKARVIIL	1268.84	4.54604	10	0.610208	0.232657
90 min after coincubation	183	204	NAAVTFGTAIAAFYLPVIIMTV	2283.25	8.73262	10	0.463989	0.227571		90 min after coincubation	183	204	NAAVTFGTAIAAFYLPVIIMTV	2283.25	8.7433	10	0.446796	0.0210258		90 min after coincubation	144	154	LLTKNKARVII	1268.84	4.48147	10	0.429965	0.013889		90 min after coincubation	145	155	LTKNKARVIIL	1268.84	4.54758	10	0.680638	0.260043
110 min after coincubation	183	204	NAAVTFGTAIAAFYLPVIIMTV	2283.25	8.73883	10	0.512449	0.278119		110 min after coincubation	183	204	NAAVTFGTAIAAFYLPVIIMTV	2283.25	8.73605	10	0.529622	0.224198		110 min after coincubation	144	154	LLTKNKARVII	1268.84	4.47719	10	0.377199	0.0452598		110 min after coincubation	145	155	LTKNKARVIIL	1268.84	4.54711	10	0.659257	0.277295
150 min after coincubation	183	204	NAAVTFGTAIAAFYLPVIIMTV	2283.25	8.67578	10	0.596625	0.224479		150 min after coincubation	183	204	NAAVTFGTAIAAFYLPVIIMTV	2283.25	8.71552	10	0.538694	0.142785		150 min after coincubation	144	154	LLTKNKARVII	1268.84	4.48255	10	0.405699	0.0726679		150 min after coincubation	145	155	LTKNKARVIIL	1268.84	4.55181	10	0.675955	0.293352
180 min after coincubation	183	204	NAAVTFGTAIAAFYLPVIIMTV	2283.25	8.71038	10	0.500032	0.130772		180 min after coincubation	183	204	NAAVTFGTAIAAFYLPVIIMTV	2283.25	8.75567	10	0.595289	0.283059		180 min after coincubation	144	154	LLTKNKARVII	1268.84	4.478	10	0.414946	0.0993895		180 min after coincubation	145	155	LTKNKARVIIL	1268.84	4.5568	10	0.670935	0.266514
before coincubation	185	194	AVTFGTAIAA	921.504	5.32928	10	-0.0619083	0.185717		before coincubation	185	194	AVTFGTAIAA	921.504	5.3648	10	-0.144063	0.087359		before coincubation	157	163	VWIVSGL	773.456	6.90049	10	0.00368975	0.00803646		before coincubation	157	163	VWIVSGL	773.456	6.94354	10	0.010513	0.0104544
10 s after coincubation	185	194	AVTFGTAIAA	921.504	5.33247	10	0.0711933	0.248402		10 s after coincubation	185	194	AVTFGTAIAA	921.504	5.31733	10	0.0995847	0.0595307		10 s after coincubation	157	163	VWIVSGL	773.456	6.8998	10	0.00353175	0.0174657		10 s after coincubation	157	163	VWIVSGL	773.456	6.93075	10	0.044634	0.00981418
5 min after coincubation	185	194	AVTFGTAIAA	921.504	5.3159	10	0.05514	0.203823		5 min after coincubation	185	194	AVTFGTAIAA	921.504	5.32845	10	0.0287967	0.0647719		5 min after coincubation	157	163	VWIVSGL	773.456	6.89319	10	0.00719725	0.0147008		5 min after coincubation	157	163	VWIVSGL	773.456	6.93675	10	0.0260287	0.0302624
20 min after coincubation	185	194	AVTFGTAIAA	921.504	5.31015	10	-0.0414707	0.110064		20 min after coincubation	185	194	AVTFGTAIAA	921.504	5.33455	10	0.0596093	0.112725		20 min after coincubation	157	163	VWIVSGL	773.456	6.89452	10	0.0086695	0.0145596		20 min after coincubation	157	163	VWIVSGL	773.456	6.93581	10	0.0625063	0.0383432
60min after coincubation	185	194	AVTFGTAIAA	921.504	5.32511	10	0.00198	0.160595		60min after coincubation	185	194	AVTFGTAIAA	921.504	5.33751	10	0.121888	0.103194		60min after coincubation	157	163	VWIVSGL	773.456	6.88277	10	0.0043155	0.00452388		60min after coincubation	157	163	VWIVSGL	773.456	6.93254	10	0.0430263	0.014849
90 min after coincubation	185	194	AVTFGTAIAA	921.504	5.31712	10	0.0599847	0.0404695		90 min after coincubation	185	194	AVTFGTAIAA	921.504	5.32869	10	0.132588	0.0917916		90 min after coincubation	157	163	VWIVSGL	773.456	6.88905	10	0.00462725	0.00823708		90 min after coincubation	157	163	VWIVSGL	773.456	6.94176	10	0.0320777	0.0125303
110 min after coincubation	185	194	AVTFGTAIAA	921.504	5.31345	10	0.0973297	0.193406		110 min after coincubation	185	194	AVTFGTAIAA	921.504	5.32875	10	0.154592	0.157172		110 min after coincubation	157	163	VWIVSGL	773.456	6.89306	10	0.00800075	0.0108563		110 min after coincubation	157	163	VWIVSGL	773.456	6.93254	10	0.028487	0.0159448
150 min after coincubation	185	194	AVTFGTAIAA	921.504	5.31561	10	0.0859273	0.144402		150 min after coincubation	185	194	AVTFGTAIAA	921.504	5.32075	10	0.139717	0.0645162		150 min after coincubation	157	163	VWIVSGL	773.456	6.88337	10	0.00766	0.0128625		150 min after coincubation	157	163	VWIVSGL	773.456	6.93508	10	0.0288303	0.00872924
180 min after coincubation	185	194	AVTFGTAIAA	921.504	5.30747	10	0.0273213	0.205165		180 min after coincubation	185	194	AVTFGTAIAA	921.504	5.32052	10	0.160235	0.0803637		180 min after coincubation	157	163	VWIVSGL	773.456	6.87857	10	-0.00420725	0.0231927		180 min after coincubation	157	163	VWIVSGL	773.456	6.94075	10	0.0182533	0.0131147
before coincubation	360	368	IVARKIVKM	1057.69	3.58775	10	4.10925	0.340738		before coincubation	360	368	IVARKIVKM	1057.69	3.59872	10	4.21384	0.16106		before coincubation	209	215	YVPLVIM	834.479	6.90573	10	-0.0134033	0.0018954		before coincubation	209	215	YVPLVIM	834.479	6.95357	10	-0.007073	0.0290681
10 s after coincubation	360	368	IVARKIVKM	1057.69	3.58885	10	4.13983	0.245445		10 s after coincubation	360	368	IVARKIVKM	1057.69	3.54718	10	3.97983	0.197418		10 s after coincubation	209	215	YVPLVIM	834.479	6.89796	10	0.0126213	0.0145575		10 s after coincubation	209	215	YVPLVIM	834.479	6.92972	10	0.052556	0.038194
5 min after coincubation	360	368	IVARKIVKM	1057.69	3.57518	10	3.85191	0.11268		5 min after coincubation	360	368	IVARKIVKM	1057.69	3.56834	10	4.1598	0.110856		5 min after coincubation	209	215	YVPLVIM	834.479	6.89166	10	-0.00381925	0.02452		5 min after coincubation	209	215	YVPLVIM	834.479	6.93714	10	0.016624	0.0419566
20 min after coincubation	360	368	IVARKIVKM	1057.69	3.57749	10	4.00791	0.373849		20 min after coincubation	360	368	IVARKIVKM	1057.69	3.57565	10	4.21894	0.156745		20 min after coincubation	209	215	YVPLVIM	834.479	6.89321	10	0.007385	0.0047447		20 min after coincubation	209	215	YVPLVIM	834.479	6.93902	10	0.0222733	0.025243
60min after coincubation	360	368	IVARKIVKM	1057.69	3.58593	10	4.03079	0.0852674		60min after coincubation	360	368	IVARKIVKM	1057.69	3.57299	10	4.16665	0.309961		60min after coincubation	209	215	YVPLVIM	834.479	6.88128	10	0.00820275	0.0227435		60min after coincubation	209	215	YVPLVIM	834.479	6.9353	10	0.0412587	0.0876125
90 min after coincubation	360	368	IVARKIVKM	1057.69	3.57767	10	4.09504	0.121122		90 min after coincubation	360	368	IVARKIVKM	1057.69	3.56865	10	4.17955	0.0699759		90 min after coincubation	209	215	YVPLVIM	834.479	6.8872	10	-0.00844425	0.0165916		90 min after coincubation	209	215	YVPLVIM	834.479	6.94485	10	0.010188	0.0456082
110 min after coincubation	360	368	IVARKIVKM	1057.69	3.5705	10	4.05234	0.146773		110 min after coincubation	360	368	IVARKIVKM	1057.69	3.56932	10	4.15658	0.0543617		110 min after coincubation	209	215	YVPLVIM	834.479	6.89312	10	0.00085525	0.0167622		110 min after coincubation	209	215	YVPLVIM	834.479	6.93471	10	0.0125907	0.0188117
150 min after coincubation	360	368	IVARKIVKM	1057.69	3.56718	10	4.06016	0.12734		150 min after coincubation	360	368	IVARKIVKM	1057.69	3.56114	10	3.88939	0.0741381		150 min after coincubation	209	215	YVPLVIM	834.479	6.88292	10	-0.0108997	0.0105736		150 min after coincubation	209	215	YVPLVIM	834.479	6.9375	10	0.02316	0.0402413
180 min after coincubation	360	368	IVARKIVKM	1057.69	3.56796	10	3.76643	0.123033		180 min after coincubation	360	368	IVARKIVKM	1057.69	3.56295	10	3.98789	0.134619		180 min after coincubation	209	215	YVPLVIM	834.479	6.87852	10	0.00544125	0.0187888		180 min after coincubation	209	215	YVPLVIM	834.479	6.94262	10	0.0186843	0.0269014
before coincubation	457	470	CHYKNIGATRPAGL	1500.77	3.9965	10	5.12354	0.209481		before coincubation	457	470	CHYKNIGATRPAGL	1500.77	4.01404	10	5.21515	0.159526		before coincubation	223	240	FQEAKRQLQKIDKSEGRF		2208.19	10	8.11183	0.619755		before coincubation	223	240	FQEAKRQLQKIDKSEGRF	2208.19	4.05137	10	8.64758	0.539251
10 s after coincubation	457	470	CHYKNIGATRPAGL	1500.77	3.98806	10	5.06316	0.385348		10 s after coincubation	457	470	CHYKNIGATRPAGL	1500.77	3.9563	10	4.91691	0.289932		10 s after coincubation	223	240	FQEAKRQLQKIDKSEGRF		2208.19	10	8.16532	0.285744		10 s after coincubation	223	240	FQEAKRQLQKIDKSEGRF	2208.19	4.00006	10	8.56916	0.749386
5 min after coincubation	457	470	CHYKNIGATRPAGL	1500.77	3.97499	10	4.72873	0.224938		5 min after coincubation	457	470	CHYKNIGATRPAGL	1500.77	3.97448	10	5.05313	0.198871		5 min after coincubation	223	240	FQEAKRQLQKIDKSEGRF		2208.19	10	8.02305	0.38526		5 min after coincubation	223	240	FQEAKRQLQKIDKSEGRF	2208.19	4.01529	10	8.22175	0.575435
20 min after coincubation	457	470	CHYKNIGATRPAGL	1500.77	3.97645	10	4.97659	0.481565		20 min after coincubation	457	470	CHYKNIGATRPAGL	1500.77	3.98136	10	5.06856	0.0795579		20 min after coincubation	223	240	FQEAKRQLQKIDKSEGRF		2208.19	10	7.97287	0.792262		20 min after coincubation	223	240	FQEAKRQLQKIDKSEGRF	2208.19	4.02669	10	8.45968	0.611241
60min after coincubation	457	470	CHYKNIGATRPAGL	1500.77	3.98162	10	5.0083	0.17871		60min after coincubation	457	470	CHYKNIGATRPAGL	1500.77	3.98074	10	4.93129	0.294051		60min after coincubation	223	240	FQEAKRQLQKIDKSEGRF		2208.19	10	8.01697	0.490737		60min after coincubation	223	240	FQEAKRQLQKIDKSEGRF	2208.19	4.01781	10	8.31038	0.618104
90 min after coincubation	457	470	CHYKNIGATRPAGL	1500.77	3.97141	10	5.13891	0.113691		90 min after coincubation	457	470	CHYKNIGATRPAGL	1500.77	3.97574	10	4.9556	0.0598975		90 min after coincubation	223	240	FQEAKRQLQKIDKSEGRF		2208.19	10	8.62209	0.63137		90 min after coincubation	223	240	FQEAKRQLQKIDKSEGRF	2208.19	4.01789	10	8.56312	0.859366
110 min after coincubation	457	470	CHYKNIGATRPAGL	1500.77	3.96299	10	5.04919	0.323219		110 min after coincubation	457	470	CHYKNIGATRPAGL	1500.77	3.97842	10	5.09474	0.101938		110 min after coincubation	223	240	FQEAKRQLQKIDKSEGRF		2208.19	10	8.22991	0.775132		110 min after coincubation	223	240	FQEAKRQLQKIDKSEGRF	2208.19	4.01555	10	8.26726	0.642018
150 min after coincubation	457	470	CHYKNIGATRPAGL	1500.77	3.96162	10	5.01612	0.281496		150 min after coincubation	457	470	CHYKNIGATRPAGL	1500.77	3.96636	10	4.79212	0.11067		150 min after coincubation	223	240	FQEAKRQLQKIDKSEGRF		2208.19	10	8.31277	0.425646		150 min after coincubation	223	240	FQEAKRQLQKIDKSEGRF	2208.19	4.01929	10	8.63581	0.705218
180 min after coincubation	457	470	CHYKNIGATRPAGL	1500.77	3.96185	10	4.75395	0.257422		180 min after coincubation	457	470	CHYKNIGATRPAGL	1500.77	3.97003	10	4.94832	0.148718		180 min after coincubation	223	240	FQEAKRQLQKIDKSEGRF		2208.19	10	8.26122	0.415989		180 min after coincubation	223	240	FQEAKRQLQKIDKSEGRF	2208.19	4.02852	10	8.6204	0.572151
before coincubation	458	470	HYKNIGATRPAGL	1397.76	3.89065	10	4.72213	0.181424		before coincubation	458	470	HYKNIGATRPAGL	1397.76	3.90098	10	4.78195	0.172119		before coincubation	291	302	IVNIVHVIQDNL	1376.79	6.61787	10	1.7819	0.108152		before coincubation	291	302	IVNIVHVIQDNL	1376.79	6.65871	10	1.57519	0.108345
10 s after coincubation	458	470	HYKNIGATRPAGL	1397.76	3.86991	10	4.77287	0.311614		10 s after coincubation	458	470	HYKNIGATRPAGL	1397.76	3.82856	10	4.49969	0.136975		10 s after coincubation	291	302	IVNIVHVIQDNL	1376.79	6.61761	10	1.7761	0.0144494		10 s after coincubation	291	302	IVNIVHVIQDNL	1376.79	6.64963	10	1.53392	0.189571
5 min after coincubation	458	470	HYKNIGATRPAGL	1397.76	3.85192	10	4.47249	0.198905		5 min after coincubation	458	470	HYKNIGATRPAGL	1397.76	3.85912	10	4.69066	0.0928809		5 min after coincubation	291	302	IVNIVHVIQDNL	1376.79	6.61128	10	1.75913	0.0126795		5 min after coincubation	291	302	IVNIVHVIQDNL	1376.79	6.65952	10	1.35025	0.0815039
20 min after coincubation	458	470	HYKNIGATRPAGL	1397.76	3.85295	10	4.6542	0.449922		20 min after coincubation	458	470	HYKNIGATRPAGL	1397.76	3.86287	10	4.73778	0.108425		20 min after coincubation	291	302	IVNIVHVIQDNL	1376.79	6.61406	10	1.77284	0.114223		20 min after coincubation	291	302	IVNIVHVIQDNL	1376.79	6.65519	10	1.4828	0.113908
60min after coincubation	458	470	HYKNIGATRPAGL	1397.76	3.85716	10	4.67583	0.100397		60min after coincubation	458	470	HYKNIGATRPAGL	1397.76	3.86207	10	4.6097	0.225775		60min after coincubation	291	302	IVNIVHVIQDNL	1376.79	6.60117	10	1.7693	0.0670026		60min after coincubation	291	302	IVNIVHVIQDNL	1376.79	6.64705	10	1.56286	0.0713411
90 min after coincubation	458	470	HYKNIGATRPAGL	1397.76	3.84021	10	4.7433	0.0895689		90 min after coincubation	458	470	HYKNIGATRPAGL	1397.76	3.85703	10	4.72209	0.0384632		90 min after coincubation	291	302	IVNIVHVIQDNL	1376.79	6.60197	10	1.96608	0.109522		90 min after coincubation	291	302	IVNIVHVIQDNL	1376.79	6.64607	10	1.56801	0.199336
110 min after coincubation	458	470	HYKNIGATRPAGL	1397.76	3.83391	10	4.6943	0.198382		110 min after coincubation	458	470	HYKNIGATRPAGL	1397.76	3.85972	10	4.79679	0.065532		110 min after coincubation	291	302	IVNIVHVIQDNL	1376.79	6.61302	10	1.85451	0.155947		110 min after coincubation	291	302	IVNIVHVIQDNL	1376.79	6.64844	10	1.49979	0.172856
150 min after coincubation	458	470	HYKNIGATRPAGL	1397.76	3.83282	10	4.66647	0.165489		150 min after coincubation	458	470	HYKNIGATRPAGL	1397.76	3.84809	10	4.51711	0.0671273		150 min after coincubation	291	302	IVNIVHVIQDNL	1376.79	6.60142	10	1.88902	0.0724669		150 min after coincubation	291	302	IVNIVHVIQDNL	1376.79	6.64172	10	1.57519	0.133167
180 min after coincubation	458	470	HYKNIGATRPAGL	1397.76	3.83593	10	4.39308	0.162977		180 min after coincubation	458	470	HYKNIGATRPAGL	1397.76	3.8519	10	4.56902	0.0631444		180 min after coincubation	291	302	IVNIVHVIQDNL	1376.79	6.59644	10	1.87288	0.0869567		180 min after coincubation	291	302	IVNIVHVIQDNL	1376.79	6.65373	10	1.58099	0.0996052
																				before coincubation	316	326	YVNSGFNPLIY	1286.64	6.69556	10	0.0306925	0.0317114		before coincubation	316	326	YVNSGFNPLIY	1286.64	6.73892	10	0.0194787	0.0482778
																				10 s after coincubation	316	326	YVNSGFNPLIY	1286.64	6.69156	10	0.0499545	0.0233917		10 s after coincubation	316	326	YVNSGFNPLIY	1286.64	6.72372	10	0.064156	0.0897824
																				5 min after coincubation	316	326	YVNSGFNPLIY	1286.64	6.68593	10	0.0803747	0.0442038		5 min after coincubation	316	326	YVNSGFNPLIY	1286.64	6.72917	10	0.0671417	0.0392608
																				20 min after coincubation	316	326	YVNSGFNPLIY	1286.64	6.68802	10	0.0802308	0.05927		20 min after coincubation	316	326	YVNSGFNPLIY	1286.64	6.73893	10	-0.107328	0.199973
																				60min after coincubation	316	326	YVNSGFNPLIY	1286.64	6.67	10	0.0784215	0.039304		60min after coincubation	316	326	YVNSGFNPLIY	1286.64	6.72399	10	0.0488417	0.0534945
																				90 min after coincubation	316	326	YVNSGFNPLIY	1286.64	6.67718	10	0.059941	0.0489398		90 min after coincubation	316	326	YVNSGFNPLIY	1286.64	6.72663	10	0.008813	0.0335241
																				110 min after coincubation	316	326	YVNSGFNPLIY	1286.64	6.68576	10	0.0560418	0.018696		110 min after coincubation	316	326	YVNSGFNPLIY	1286.64	6.72403	10	0.0145837	0.086896
																				150 min after coincubation	316	326	YVNSGFNPLIY	1286.64	6.67537	10	0.0657978	0.0304131		150 min after coincubation	316	326	YVNSGFNPLIY	1286.64	6.72628	10	0.0215847	0.0393322
																				180 min after coincubation	316	326	YVNSGFNPLIY	1286.64	6.67042	10	0.0673952	0.0151236		180 min after coincubation	316	326	YVNSGFNPLIY	1286.64	6.73252	10	0.005239	0.0734498
																				before coincubation	333	339	RIAFQEL	876.494	5.60456	10	0.32941	0.0116705		before coincubation	333	339	RIAFQEL	876.494	5.63981	10	0.165983	0.0179569
																				10 s after coincubation	333	339	RIAFQEL	876.494	5.49937	10	0.396347	0.0404021		10 s after coincubation	333	339	RIAFQEL	876.494	5.50381	10	0.284971	0.01802
																				5 min after coincubation	333	339	RIAFQEL	876.494	5.53241	10	0.397522	0.0252032		5 min after coincubation	333	339	RIAFQEL	876.494	5.54592	10	0.205685	0.0311076
																				20 min after coincubation	333	339	RIAFQEL	876.494	5.51666	10	0.412379	0.0322982		20 min after coincubation	333	339	RIAFQEL	876.494	5.57507	10	0.246021	0.0383884
																				60min after coincubation	333	339	RIAFQEL	876.494	5.50727	10	0.449075	0.0322344		60min after coincubation	333	339	RIAFQEL	876.494	5.57634	10	0.219544	0.0283704
																				90 min after coincubation	333	339	RIAFQEL	876.494	5.51838	10	0.448096	0.0378991		90 min after coincubation	333	339	RIAFQEL	876.494	5.57745	10	0.202555	0.0245545
																				110 min after coincubation	333	339	RIAFQEL	876.494	5.51484	10	0.422694	0.0296879		110 min after coincubation	333	339	RIAFQEL	876.494	5.57733	10	0.187032	0.00556904
																				150 min after coincubation	333	339	RIAFQEL	876.494	5.51797	10	0.424521	0.0141697		150 min after coincubation	333	339	RIAFQEL	876.494	5.58079	10	0.198622	0.00957363
																				180 min after coincubation	333	339	RIAFQEL	876.494	5.51384	10	0.435732	0.0276996		180 min after coincubation	333	339	RIAFQEL	876.494	5.5811	10	0.212405	0.0106159
																				before coincubation	377	386	LAEDLPGTED	1059.48	4.61749	10	2.5577	0.266906		before coincubation	377	386	LAEDLPGTED	1059.48	4.65804	10	2.88241	0.265951
																				10 s after coincubation	377	386	LAEDLPGTED	1059.48	4.5479	10	2.46625	0.165824		10 s after coincubation	377	386	LAEDLPGTED	1059.48	4.58504	10	2.71528	0.37016
																				5 min after coincubation	377	386	LAEDLPGTED	1059.48	4.57142	10	2.4367	0.210873		5 min after coincubation	377	386	LAEDLPGTED	1059.48	4.6167	10	2.65261	0.292867
																				20 min after coincubation	377	386	LAEDLPGTED	1059.48	4.55894	10	2.41893	0.338105		20 min after coincubation	377	386	LAEDLPGTED	1059.48	4.6342	10	2.68731	0.266132
																				60min after coincubation	377	386	LAEDLPGTED	1059.48	4.55367	10	2.41139	0.221906		60min after coincubation	377	386	LAEDLPGTED	1059.48	4.62948	10	2.63885	0.267604
																				90 min after coincubation	377	386	LAEDLPGTED	1059.48	4.56322	10	2.58787	0.30457		90 min after coincubation	377	386	LAEDLPGTED	1059.48	4.6361	10	2.7279	0.389995
																				110 min after coincubation	377	386	LAEDLPGTED	1059.48	4.55924	10	2.47506	0.317086		110 min after coincubation	377	386	LAEDLPGTED	1059.48	4.6283	10	2.67971	0.306893
																				150 min after coincubation	377	386	LAEDLPGTED	1059.48	4.56262	10	2.50401	0.23899		150 min after coincubation	377	386	LAEDLPGTED	1059.48	4.63204	10	2.75399	0.313575
																				180 min after coincubation	377	386	LAEDLPGTED	1059.48	4.55984	10	2.48966	0.210394		180 min after coincubation	377	386	LAEDLPGTED	1059.48	4.63713	10	2.75919	0.292645
																				before coincubation	377	387	LAEDLPGTEDF	1206.55	5.89722	10	3.015	0.297335		before coincubation	377	387	LAEDLPGTEDF	1206.55	5.93289	10	3.39341	0.262578
																				10 s after coincubation	377	387	LAEDLPGTEDF	1206.55	5.8602	10	3.0114	0.106448		10 s after coincubation	377	387	LAEDLPGTEDF	1206.55	5.87949	10	3.11908	0.390682
																				5 min after coincubation	377	387	LAEDLPGTEDF	1206.55	5.86604	10	2.94639	0.202388		5 min after coincubation	377	387	LAEDLPGTEDF	1206.55	5.90038	10	3.08761	0.328728
																				20 min after coincubation	377	387	LAEDLPGTEDF	1206.55	5.86411	10	2.92462	0.287386		20 min after coincubation	377	387	LAEDLPGTEDF	1206.55	5.91314	10	3.10925	0.271396
																				60min after coincubation	377	387	LAEDLPGTEDF	1206.55	5.85212	10	2.92787	0.226516		60min after coincubation	377	387	LAEDLPGTEDF	1206.55	5.90812	10	3.07507	0.290075
																				90 min after coincubation	377	387	LAEDLPGTEDF	1206.55	5.85657	10	3.08909	0.323614		90 min after coincubation	377	387	LAEDLPGTEDF	1206.55	5.90987	10	3.19635	0.436852
																				110 min after coincubation	377	387	LAEDLPGTEDF	1206.55	5.86536	10	2.97936	0.33024		110 min after coincubation	377	387	LAEDLPGTEDF	1206.55	5.90663	10	3.12271	0.334648
																				150 min after coincubation	377	387	LAEDLPGTEDF	1206.55	5.85628	10	3.04202	0.209921		150 min after coincubation	377	387	LAEDLPGTEDF	1206.55	5.90962	10	3.20588	0.311617
																				180 min after coincubation	377	387	LAEDLPGTEDF	1206.55	5.85303	10	2.99213	0.199984		180 min after coincubation	377	387	LAEDLPGTEDF	1206.55	5.91324	10	3.21892	0.331956
																				before coincubation	388	405	VGHQGTVPSDNIDSQGRN	1880.88	3.4756	10	5.91825	1.10893		before coincubation	388	405	VGHQGTVPSDNIDSQGRN	1880.88	3.51761	10	6.60143	0.869783
																				10 s after coincubation	388	405	VGHQGTVPSDNIDSQGRN	1880.88	3.43991	10	5.70794	0.725569		10 s after coincubation	388	405	VGHQGTVPSDNIDSQGRN	1880.88	3.47896	10	6.49231	1.01058
																				5 min after coincubation	388	405	VGHQGTVPSDNIDSQGRN	1880.88	3.44661	10	5.58073	0.705985		5 min after coincubation	388	405	VGHQGTVPSDNIDSQGRN	1880.88	3.50025	10	6.39344	1.01517
																				20 min after coincubation	388	405	VGHQGTVPSDNIDSQGRN	1880.88	3.4396	10	5.59126	0.938656		20 min after coincubation	388	405	VGHQGTVPSDNIDSQGRN	1880.88	3.51072	10	6.44921	0.955802
																				60min after coincubation	388	405	VGHQGTVPSDNIDSQGRN	1880.88	3.4333	10	5.5255	0.473648		60min after coincubation	388	405	VGHQGTVPSDNIDSQGRN	1880.88	3.50016	10	6.39976	1.0311
																				90 min after coincubation	388	405	VGHQGTVPSDNIDSQGRN	1880.88	3.43799	10	6.01084	1.03221		90 min after coincubation	388	405	VGHQGTVPSDNIDSQGRN	1880.88	3.50886	10	6.44109	1.21568
																				110 min after coincubation	388	405	VGHQGTVPSDNIDSQGRN	1880.88	3.43262	10	5.72508	1.16647		110 min after coincubation	388	405	VGHQGTVPSDNIDSQGRN	1880.88	3.49579	10	6.45794	1.04249
																				150 min after coincubation	388	405	VGHQGTVPSDNIDSQGRN	1880.88	3.43856	10	5.78766	0.687225		150 min after coincubation	388	405	VGHQGTVPSDNIDSQGRN	1880.88	3.50366	10	6.53876	1.05807
																				180 min after coincubation	388	405	VGHQGTVPSDNIDSQGRN	1880.88	3.43578	10	5.64712	0.80395		180 min after coincubation	388	405	VGHQGTVPSDNIDSQGRN	1880.88	3.51235	10	6.51809	0.96753
[truncated: 9 more columns]

## Sheet: 100s pulsed labeling HDX
Table S6-A. Deuterium uptake level of 100 sec pulsed labeling HDX-MS of α-subunit of Gi3 upon β2AR coupling. This data corresponds to Supplementary Fig. 5b										Table S6-B. Deuterium uptake level of 100 sec pulsed labeling HDX-MS of β-subunit of Gi3 upon β2AR coupling										Table S6-C. Deuterium uptake level of 100 sec pulsed labeling HDX-MS of γ-subunit of Gi3 upon β2AR coupling										Table S6-D. Deuterium uptake level of 100 sec pulsed labeling HDX-MS of α-subunit of GoA upon β2AR coupling. This data corresponds to Fig. 2										Table S6-E. Deuterium uptake level of 100 sec pulsed labeling HDX-MS of β-subunit of GoA upon β2AR coupling
Gi3-α (β2AR bound)										Gi3-β (β2AR bound)										Gi3-γ (β2AR bound)										GoA-α (β2AR bound)										GoA-β (β2AR bound)
Protein state	Start	End	Sequence	Peptide mass (Da)	Retention time (min)	HDX time (sec)	Uptake (D)	Uptake SD (D)		Protein state	Start	End	Sequence	Peptide mass (Da)	Retention time (min)	HDX time (sec)	Uptake (D)	Uptake SD (D)		Protein state	Start	End	Sequence	Peptide mass (Da)	Retention time (min)	HDX time (sec)	Uptake (D)	Uptake SD (D)		Protein state	Start	End	Sequence	Peptide mass (Da)	Retention time (min)	HDX time (sec)	Uptake (D)	Uptake SD (D)		Protein state	Start	End	Sequence	Peptide mass (Da)	Retention time (min)	HDX time (sec)	Uptake (D)	Uptake SD (D)
before coincubation	6	18	SAEDKAAVERSKM	1421.71	3.32124	100	6.58346	0.610279		before coincubation	5	20	DQLRQEAEQLKNQIRD	1984.02	4.85626	100	1.24218	0.103714		before coincubation	3	19	SNNTASIAQARKLVEQL	1843	4.90606	100	5.88155	0.573248		before coincubation	14	29	ERSKAIEKNLKEDGIS	1816.98	3.68414	100	7.51504	0.669145		before coincubation	5	20	DQLRQEAEQLKNQIRD	1984.02	4.85844	100	1.38659	0.242767
10 s after coincubation	6	18	SAEDKAAVERSKM	1421.71	3.30047	100	5.39239	0.139161		10 s after coincubation	5	20	DQLRQEAEQLKNQIRD	1984.02	4.8408	100	1.06348	0.0834731		10 s after coincubation	3	19	SNNTASIAQARKLVEQL	1843	4.86333	100	5.83096	0.541294		10 s after coincubation	14	29	ERSKAIEKNLKEDGIS	1816.98	3.67442	100	6.9286	0.246816		10 s after coincubation	5	20	DQLRQEAEQLKNQIRD	1984.02	4.85362	100	1.29725	0.246534
5 min after coincubation	6	18	SAEDKAAVERSKM	1421.71	3.32365	100	5.27329	0.194719		5 min after coincubation	5	20	DQLRQEAEQLKNQIRD	1984.02	4.85998	100	1.09329	0.0828339		5 min after coincubation	3	19	SNNTASIAQARKLVEQL	1843	4.91278	100	5.92459	0.505872		5 min after coincubation	14	29	ERSKAIEKNLKEDGIS	1816.98	3.68905	100	6.5459	0.151503		5 min after coincubation	5	20	DQLRQEAEQLKNQIRD	1984.02	4.86455	100	1.26115	0.187458
20 min after coincubation	6	18	SAEDKAAVERSKM	1421.71	3.32198	100	5.20175	0.213488		20 min after coincubation	5	20	DQLRQEAEQLKNQIRD	1984.02	4.8575	100	1.1609	0.0878923		20 min after coincubation	3	19	SNNTASIAQARKLVEQL	1843	4.90823	100	5.99939	0.550788		20 min after coincubation	14	29	ERSKAIEKNLKEDGIS	1816.98	3.69179	100	6.65093	0.308626		20 min after coincubation	5	20	DQLRQEAEQLKNQIRD	1984.02	4.87007	100	1.30621	0.157457
60min after coincubation	6	18	SAEDKAAVERSKM	1421.71	3.31127	100	5.26195	0.168435		60min after coincubation	5	20	DQLRQEAEQLKNQIRD	1984.02	4.85728	100	1.23075	0.0292092		60min after coincubation	3	19	SNNTASIAQARKLVEQL	1843	4.90975	100	6.12511	0.478275		60min after coincubation	14	29	ERSKAIEKNLKEDGIS	1816.98	3.68456	100	6.77148	0.130267		60min after coincubation	5	20	DQLRQEAEQLKNQIRD	1984.02	4.8602	100	1.33865	0.184
90 min after coincubation	6	18	SAEDKAAVERSKM	1421.71	3.32011	100	5.16329	0.306939		90 min after coincubation	5	20	DQLRQEAEQLKNQIRD	1984.02	4.86414	100	1.18369	0.0657282		90 min after coincubation	3	19	SNNTASIAQARKLVEQL	1843	4.91737	100	6.06993	0.392274		90 min after coincubation	14	29	ERSKAIEKNLKEDGIS	1816.98	3.68901	100	6.59967	0.436922		90 min after coincubation	5	20	DQLRQEAEQLKNQIRD	1984.02	4.86449	100	1.30408	0.179796
110 min after coincubation	6	18	SAEDKAAVERSKM	1421.71	3.30883	100	5.16402	0.116635		110 min after coincubation	5	20	DQLRQEAEQLKNQIRD	1984.02	4.86155	100	1.20818	0.0502462		110 min after coincubation	3	19	SNNTASIAQARKLVEQL	1843	4.91404	100	6.14078	0.397991		110 min after coincubation	14	29	ERSKAIEKNLKEDGIS	1816.98	3.6915	100	6.68528	0.42188		110 min after coincubation	5	20	DQLRQEAEQLKNQIRD	1984.02	4.86849	100	1.36803	0.168834
150 min after coincubation	6	18	SAEDKAAVERSKM	1421.71	3.30421	100	5.05595	0.134355		150 min after coincubation	5	20	DQLRQEAEQLKNQIRD	1984.02	4.83244	100	1.16494	0.148737		150 min after coincubation	3	19	SNNTASIAQARKLVEQL	1843	4.9118	100	6.17243	0.542445		150 min after coincubation	14	29	ERSKAIEKNLKEDGIS	1816.98	3.68059	100	6.83384	0.400891		150 min after coincubation	5	20	DQLRQEAEQLKNQIRD	1984.02	4.85824	100	1.41542	0.188484
180 min after coincubation	6	18	SAEDKAAVERSKM	1421.71	3.31625	100	5.10718	0.136574		180 min after coincubation	5	20	DQLRQEAEQLKNQIRD	1984.02	4.85872	100	1.19673	0.0802706		180 min after coincubation	3	19	SNNTASIAQARKLVEQL	1843	4.91214	100	6.14256	0.584644		180 min after coincubation	14	29	ERSKAIEKNLKEDGIS	1816.98	3.6774	100	6.63874	0.325151		180 min after coincubation	5	20	DQLRQEAEQLKNQIRD	1984.02	4.85019	100	1.39131	0.238672
before coincubation	19	33	IDRNLREDGEKAAKE	1743.9	3.39936	100	6.79482	0.652541		before coincubation	8	27	RQEAEQLKNQIRDARKACAD	2343.19	4.12431	100	1.35242	0.188348		before coincubation	20	37	KMEANIDRIKVSKAAADL	1973.08	4.45139	100	1.97259	0.225525		before coincubation	19	29	IEKNLKEDGIS	1245.67	3.71011	100	3.96808	0.376764		before coincubation	8	27	RQEAEQLKNQIRDARKACAD	2343.19	4.12593	100	1.36971	0.133975
10 s after coincubation	19	33	IDRNLREDGEKAAKE	1743.9	3.38	100	6.3065	0.296716		10 s after coincubation	8	27	RQEAEQLKNQIRDARKACAD	2343.19	4.10778	100	1.22119	0.120518		10 s after coincubation	20	37	KMEANIDRIKVSKAAADL	1973.08	4.40477	100	1.99574	0.25889		10 s after coincubation	19	29	IEKNLKEDGIS	1245.67	3.69892	100	3.89201	0.240658		10 s after coincubation	8	27	RQEAEQLKNQIRDARKACAD	2343.19	4.11412	100	1.22544	0.183632
5 min after coincubation	19	33	IDRNLREDGEKAAKE	1743.9	3.40139	100	6.30511	0.252822		5 min after coincubation	8	27	RQEAEQLKNQIRDARKACAD	2343.19	4.11924	100	1.23485	0.107044		5 min after coincubation	20	37	KMEANIDRIKVSKAAADL	1973.08	4.45146	100	1.91589	0.12482		5 min after coincubation	19	29	IEKNLKEDGIS	1245.67	3.71483	100	3.78198	0.239055		5 min after coincubation	8	27	RQEAEQLKNQIRDARKACAD	2343.19	4.12126	100	1.22882	0.0961929
20 min after coincubation	19	33	IDRNLREDGEKAAKE	1743.9	3.39891	100	6.2627	0.271055		20 min after coincubation	8	27	RQEAEQLKNQIRDARKACAD	2343.19	4.11812	100	1.25768	0.0890755		20 min after coincubation	20	37	KMEANIDRIKVSKAAADL	1973.08	4.45733	100	1.92069	0.0922533		20 min after coincubation	19	29	IEKNLKEDGIS	1245.67	3.71908	100	3.84195	0.208499		20 min after coincubation	8	27	RQEAEQLKNQIRDARKACAD	2343.19	4.12659	100	1.24932	0.0828462
60min after coincubation	19	33	IDRNLREDGEKAAKE	1743.9	3.39314	100	6.36915	0.149011		60min after coincubation	8	27	RQEAEQLKNQIRDARKACAD	2343.19	4.1135	100	1.2357	0.14032		60min after coincubation	20	37	KMEANIDRIKVSKAAADL	1973.08	4.4621	100	1.94548	0.160844		60min after coincubation	19	29	IEKNLKEDGIS	1245.67	3.71055	100	3.8659	0.232029		60min after coincubation	8	27	RQEAEQLKNQIRDARKACAD	2343.19	4.11866	100	1.26274	0.017795
90 min after coincubation	19	33	IDRNLREDGEKAAKE	1743.9	3.39754	100	6.29995	0.125742		90 min after coincubation	8	27	RQEAEQLKNQIRDARKACAD	2343.19	4.12279	100	1.33876	0.0506304		90 min after coincubation	20	37	KMEANIDRIKVSKAAADL	1973.08	4.46948	100	1.90805	0.158832		90 min after coincubation	19	29	IEKNLKEDGIS	1245.67	3.71689	100	3.79684	0.137335		90 min after coincubation	8	27	RQEAEQLKNQIRDARKACAD	2343.19	4.12099	100	1.25959	0.0748044
110 min after coincubation	19	33	IDRNLREDGEKAAKE	1743.9	3.39391	100	6.33285	0.110956		110 min after coincubation	8	27	RQEAEQLKNQIRDARKACAD	2343.19	4.10619	100	1.36979	0.0622941		110 min after coincubation	20	37	KMEANIDRIKVSKAAADL	1973.08	4.46663	100	1.90327	0.149055		110 min after coincubation	19	29	IEKNLKEDGIS	1245.67	3.71984	100	3.79869	0.120225		110 min after coincubation	8	27	RQEAEQLKNQIRDARKACAD	2343.19	4.1255	100	1.30343	0.0669304
150 min after coincubation	19	33	IDRNLREDGEKAAKE	1743.9	3.38961	100	6.26632	0.216022		150 min after coincubation	8	27	RQEAEQLKNQIRDARKACAD	2343.19	4.11447	100	1.33757	0.108389		150 min after coincubation	20	37	KMEANIDRIKVSKAAADL	1973.08	4.45715	100	1.91585	0.145689		150 min after coincubation	19	29	IEKNLKEDGIS	1245.67	3.70801	100	3.82297	0.0803619		150 min after coincubation	8	27	RQEAEQLKNQIRDARKACAD	2343.19	4.11545	100	1.31691	0.0691335
180 min after coincubation	19	33	IDRNLREDGEKAAKE	1743.9	3.39189	100	6.28273	0.27472		180 min after coincubation	8	27	RQEAEQLKNQIRDARKACAD	2343.19	4.11561	100	1.26705	0.103674		180 min after coincubation	20	37	KMEANIDRIKVSKAAADL	1973.08	4.46497	100	1.94377	0.170316		180 min after coincubation	19	29	IEKNLKEDGIS	1245.67	3.70358	100	3.86348	0.218664		180 min after coincubation	8	27	RQEAEQLKNQIRDARKACAD	2343.19	4.10686	100	1.27751	0.0783524
before coincubation	37	52	LLLGAGESGKSTIVKQ	1600.93	4.39248	100	2.78188	0.881466		before coincubation	31	45	SQITNNIDPVGRIQM	1685.86	5.46966	100	5.91637	0.394907		before coincubation	44	51	HAKEDPLL	922.499	4.48803	100	0.50121	0.132546		before coincubation	37	52	LLLGAGESGKSTIVKQ	1600.93	4.40509	100	2.79695	0.0432398		before coincubation	31	45	SQITNNIDPVGRIQM	1685.86	5.47768	100	6.03584	0.436017
10 s after coincubation	37	52	LLLGAGESGKSTIVKQ	1600.93	4.33491	100	4.48751	1.83583		10 s after coincubation	31	45	SQITNNIDPVGRIQM	1685.86	5.44895	100	5.82959	0.129584		10 s after coincubation	44	51	HAKEDPLL	922.499	4.41457	100	0.50179	0.131106		10 s after coincubation	37	52	LLLGAGESGKSTIVKQ	1600.93	4.38672	100	4.13127	0.744101		10 s after coincubation	31	45	SQITNNIDPVGRIQM	1685.86	5.47812	100	5.96354	0.376056
5 min after coincubation	37	52	LLLGAGESGKSTIVKQ	1600.93	4.40316	100	4.58912	1.71044		5 min after coincubation	31	45	SQITNNIDPVGRIQM	1685.86	5.47037	100	5.83604	0.288145		5 min after coincubation	44	51	HAKEDPLL	922.499	4.51287	100	0.537936	0.156639		5 min after coincubation	37	52	LLLGAGESGKSTIVKQ	1600.93	4.40584	100	4.85177	0.721363		5 min after coincubation	31	45	SQITNNIDPVGRIQM	1685.86	5.48389	100	5.9921	0.314751
20 min after coincubation	37	52	LLLGAGESGKSTIVKQ	1600.93	4.39762	100	4.73756	1.66425		20 min after coincubation	31	45	SQITNNIDPVGRIQM	1685.86	5.46769	100	5.8566	0.342905		20 min after coincubation	44	51	HAKEDPLL	922.499	4.50027	100	0.568666	0.153797		20 min after coincubation	37	52	LLLGAGESGKSTIVKQ	1600.93	4.41241	100	5.01	0.621492		20 min after coincubation	31	45	SQITNNIDPVGRIQM	1685.86	5.48927	100	6.0591	0.156631
60min after coincubation	37	52	LLLGAGESGKSTIVKQ	1600.93	4.40799	100	4.71918	1.46655		60min after coincubation	31	45	SQITNNIDPVGRIQM	1685.86	5.47193	100	5.95859	0.32		60min after coincubation	44	51	HAKEDPLL	922.499	4.51611	100	0.545426	0.124251		60min after coincubation	37	52	LLLGAGESGKSTIVKQ	1600.93	4.39949	100	5.17436	0.684341		60min after coincubation	31	45	SQITNNIDPVGRIQM	1685.86	5.47947	100	6.05968	0.318449
90 min after coincubation	37	52	LLLGAGESGKSTIVKQ	1600.93	4.41773	100	4.94435	1.36457		90 min after coincubation	31	45	SQITNNIDPVGRIQM	1685.86	5.48136	100	6.09994	0.175988		90 min after coincubation	44	51	HAKEDPLL	922.499	4.52957	100	0.599008	0.138878		90 min after coincubation	37	52	LLLGAGESGKSTIVKQ	1600.93	4.40972	100	5.29631	0.67745		90 min after coincubation	31	45	SQITNNIDPVGRIQM	1685.86	5.48348	100	6.12422	0.274184
110 min after coincubation	37	52	LLLGAGESGKSTIVKQ	1600.93	4.41338	100	4.9579	1.11816		110 min after coincubation	31	45	SQITNNIDPVGRIQM	1685.86	5.46488	100	5.99465	0.237006		110 min after coincubation	44	51	HAKEDPLL	922.499	4.5234	100	0.581045	0.12789		110 min after coincubation	37	52	LLLGAGESGKSTIVKQ	1600.93	4.41549	100	5.37367	0.665335		110 min after coincubation	31	45	SQITNNIDPVGRIQM	1685.86	5.48795	100	6.087	0.367828
150 min after coincubation	37	52	LLLGAGESGKSTIVKQ	1600.93	4.41103	100	5.12361	1.13527		150 min after coincubation	31	45	SQITNNIDPVGRIQM	1685.86	5.474	100	6.02578	0.387518		150 min after coincubation	44	51	HAKEDPLL	922.499	4.51799	100	0.552906	0.254919		150 min after coincubation	37	52	LLLGAGESGKSTIVKQ	1600.93	4.40435	100	5.60457	0.812593		150 min after coincubation	31	45	SQITNNIDPVGRIQM	1685.86	5.47768	100	6.13802	0.33678
180 min after coincubation	37	52	LLLGAGESGKSTIVKQ	1600.93	4.41189	100	5.12074	1.09076		180 min after coincubation	31	45	SQITNNIDPVGRIQM	1685.86	5.47499	100	6.00656	0.463837		180 min after coincubation	44	51	HAKEDPLL	922.499	4.51768	100	0.60922	0.183095		180 min after coincubation	37	52	LLLGAGESGKSTIVKQ	1600.93	4.39734	100	5.4839	0.823386		180 min after coincubation	31	45	SQITNNIDPVGRIQM	1685.86	5.46728	100	6.03516	0.45763
before coincubation	69	79	YKVVVYSNTIQ	1313.71	4.67076	100	1.48932	0.137628		before coincubation	46	58	RTRRTLRGHLAKI	1577.98	3.25733	100	2.57802	0.528209												before coincubation	53	65	MKIIHEDGFSGED	1477.66	4.51353	100	2.51515	0.0591805		before coincubation	46	58	RTRRTLRGHLAKI	1577.98	3.26879	100	2.72825	0.713175
10 s after coincubation	69	79	YKVVVYSNTIQ	1313.71	4.6107	100	1.47409	0.151773		10 s after coincubation	46	58	RTRRTLRGHLAKI	1577.98	3.25195	100	2.35589	0.331841												10 s after coincubation	53	65	MKIIHEDGFSGED	1477.66	4.49632	100	2.88548	0.357871		10 s after coincubation	46	58	RTRRTLRGHLAKI	1577.98	3.26437	100	2.60232	0.618688
5 min after coincubation	69	79	YKVVVYSNTIQ	1313.71	4.68118	100	1.49978	0.276668		5 min after coincubation	46	58	RTRRTLRGHLAKI	1577.98	3.26121	100	2.394	0.32054												5 min after coincubation	53	65	MKIIHEDGFSGED	1477.66	4.51704	100	3.02497	0.158226		5 min after coincubation	46	58	RTRRTLRGHLAKI	1577.98	3.27033	100	2.5844	0.600829
20 min after coincubation	69	79	YKVVVYSNTIQ	1313.71	4.67175	100	1.43088	0.189175		20 min after coincubation	46	58	RTRRTLRGHLAKI	1577.98	3.25927	100	2.3897	0.338785												20 min after coincubation	53	65	MKIIHEDGFSGED	1477.66	4.52635	100	3.20424	0.200764		20 min after coincubation	46	58	RTRRTLRGHLAKI	1577.98	3.27341	100	2.60199	0.574426
60min after coincubation	69	79	YKVVVYSNTIQ	1313.71	4.67962	100	1.51986	0.136883		60min after coincubation	46	58	RTRRTLRGHLAKI	1577.98	3.25852	100	2.41537	0.315323												60min after coincubation	53	65	MKIIHEDGFSGED	1477.66	4.51039	100	3.21112	0.245727		60min after coincubation	46	58	RTRRTLRGHLAKI	1577.98	3.26949	100	2.59984	0.601742
90 min after coincubation	69	79	YKVVVYSNTIQ	1313.71	4.68921	100	1.53414	0.189143		90 min after coincubation	46	58	RTRRTLRGHLAKI	1577.98	3.26614	100	2.42098	0.315115												90 min after coincubation	53	65	MKIIHEDGFSGED	1477.66	4.52433	100	3.26046	0.154979		90 min after coincubation	46	58	RTRRTLRGHLAKI	1577.98	3.27416	100	2.6184	0.5085
110 min after coincubation	69	79	YKVVVYSNTIQ	1313.71	4.68365	100	1.55572	0.132703		110 min after coincubation	46	58	RTRRTLRGHLAKI	1577.98	3.26207	100	2.41994	0.315183												110 min after coincubation	53	65	MKIIHEDGFSGED	1477.66	4.52902	100	3.29255	0.246481		110 min after coincubation	46	58	RTRRTLRGHLAKI	1577.98	3.27354	100	2.65958	0.53061
150 min after coincubation	69	79	YKVVVYSNTIQ	1313.71	4.6817	100	1.5553	0.209783		150 min after coincubation	46	58	RTRRTLRGHLAKI	1577.98	3.2497	100	2.4305	0.370107												150 min after coincubation	53	65	MKIIHEDGFSGED	1477.66	4.51987	100	3.41409	0.345978		150 min after coincubation	46	58	RTRRTLRGHLAKI	1577.98	3.2646	100	2.70388	0.532054
180 min after coincubation	69	79	YKVVVYSNTIQ	1313.71	4.68108	100	1.55742	0.235089		180 min after coincubation	46	58	RTRRTLRGHLAKI	1577.98	3.26052	100	2.43657	0.388432												180 min after coincubation	53	65	MKIIHEDGFSGED	1477.66	4.5077	100	3.31237	0.381442		180 min after coincubation	46	58	RTRRTLRGHLAKI	1577.98	3.25824	100	2.64102	0.594516
before coincubation	84	91	IIRAMGRL	929.571	4.52815	100	1.38504	0.160282		before coincubation	59	69	YAMHWGTDSRL	1336.61	5.27187	100	1.32283	0.205809												before coincubation	65	77	DVKQYKPVVYSNT	1540.8	3.99372	100	2.24217	0.0875915		before coincubation	59	69	YAMHWGTDSRL	1336.61	5.26378	100	1.4203	0.277714
10 s after coincubation	84	91	IIRAMGRL	929.571	4.44132	100	1.40067	0.102801		10 s after coincubation	59	69	YAMHWGTDSRL	1336.61	5.24934	100	1.22873	0.165705												10 s after coincubation	65	77	DVKQYKPVVYSNT	1540.8	3.96693	100	2.18613	0.071838		10 s after coincubation	59	69	YAMHWGTDSRL	1336.61	5.25692	100	1.35786	0.245806
5 min after coincubation	84	91	IIRAMGRL	929.571	4.5549	100	1.40452	0.144166		5 min after coincubation	59	69	YAMHWGTDSRL	1336.61	5.27856	100	1.25417	0.188104												5 min after coincubation	65	77	DVKQYKPVVYSNT	1540.8	3.98414	100	2.22963	0.0692476		5 min after coincubation	59	69	YAMHWGTDSRL	1336.61	5.27115	100	1.30159	0.185446
20 min after coincubation	84	91	IIRAMGRL	929.571	4.5407	100	1.42222	0.12629		20 min after coincubation	59	69	YAMHWGTDSRL	1336.61	5.27158	100	1.29101	0.208015												20 min after coincubation	65	77	DVKQYKPVVYSNT	1540.8	3.9909	100	2.35412	0.056208		20 min after coincubation	59	69	YAMHWGTDSRL	1336.61	5.28021	100	1.33828	0.183401
60min after coincubation	84	91	IIRAMGRL	929.571	4.56187	100	1.41092	0.115982		60min after coincubation	59	69	YAMHWGTDSRL	1336.61	5.27618	100	1.30197	0.175381												60min after coincubation	65	77	DVKQYKPVVYSNT	1540.8	3.9796	100	2.38968	0.0643835		60min after coincubation	59	69	YAMHWGTDSRL	1336.61	5.26514	100	1.34363	0.177334
90 min after coincubation	84	91	IIRAMGRL	929.571	4.57393	100	1.41266	0.119232		90 min after coincubation	59	69	YAMHWGTDSRL	1336.61	5.28626	100	1.29341	0.158778												90 min after coincubation	65	77	DVKQYKPVVYSNT	1540.8	3.98814	100	2.39302	0.0412326		90 min after coincubation	59	69	YAMHWGTDSRL	1336.61	5.27609	100	1.36615	0.197292
110 min after coincubation	84	91	IIRAMGRL	929.571	4.56968	100	1.41438	0.125577		110 min after coincubation	59	69	YAMHWGTDSRL	1336.61	5.28247	100	1.31221	0.145261												110 min after coincubation	65	77	DVKQYKPVVYSNT	1540.8	3.99365	100	2.44506	0.0569974		110 min after coincubation	59	69	YAMHWGTDSRL	1336.61	5.28293	100	1.35897	0.159324
150 min after coincubation	84	91	IIRAMGRL	929.571	4.57293	100	1.41767	0.164503		150 min after coincubation	59	69	YAMHWGTDSRL	1336.61	5.28049	100	1.32291	0.201657												150 min after coincubation	65	77	DVKQYKPVVYSNT	1540.8	3.98259	100	2.53006	0.0237883		150 min after coincubation	59	69	YAMHWGTDSRL	1336.61	5.27145	100	1.42348	0.203912
180 min after coincubation	84	91	IIRAMGRL	929.571	4.57323	100	1.43422	0.164813		180 min after coincubation	59	69	YAMHWGTDSRL	1336.61	5.27828	100	1.33903	0.233409												180 min after coincubation	65	77	DVKQYKPVVYSNT	1540.8	3.97543	100	2.49495	0.088111		180 min after coincubation	59	69	YAMHWGTDSRL	1336.61	5.26078	100	1.40087	0.247428
before coincubation	124	139	AGVIKRLWRDGGVQAC	1728.93	4.69844	100	1.16919	0.334196		before coincubation	70	78	LVSASQDGK	904.473	4.04481	100	0.370086	0.0413894												before coincubation	66	77	VKQYKPVVYSNT	1425.77	3.81586	100	1.44942	0.0271567		before coincubation	70	78	LVSASQDGK	904.473	4.02735	100	0.650544	0.436368
10 s after coincubation	124	139	AGVIKRLWRDGGVQAC	1728.93	4.66525	100	1.11918	0.292658		10 s after coincubation	70	78	LVSASQDGK	904.473	4.00111	100	0.340773	0.0357616												10 s after coincubation	66	77	VKQYKPVVYSNT	1425.77	3.80272	100	1.53781	0.0961235		10 s after coincubation	70	78	LVSASQDGK	904.473	4.01257	100	0.428868	0.0996042
5 min after coincubation	124	139	AGVIKRLWRDGGVQAC	1728.93	4.71418	100	1.13424	0.320492		5 min after coincubation	70	78	LVSASQDGK	904.473	4.03985	100	0.354843	0.0743645												5 min after coincubation	66	77	VKQYKPVVYSNT	1425.77	3.81907	100	1.50018	0.149115		5 min after coincubation	70	78	LVSASQDGK	904.473	4.02928	100	0.397349	0.0517304
20 min after coincubation	124	139	AGVIKRLWRDGGVQAC	1728.93	4.70761	100	1.15634	0.300519		20 min after coincubation	70	78	LVSASQDGK	904.473	4.03364	100	0.358837	0.0116068												20 min after coincubation	66	77	VKQYKPVVYSNT	1425.77	3.82626	100	1.69529	0.0628775		20 min after coincubation	70	78	LVSASQDGK	904.473	4.04134	100	0.397086	0.0568615
60min after coincubation	124	139	AGVIKRLWRDGGVQAC	1728.93	4.7141	100	1.11339	0.261559		60min after coincubation	70	78	LVSASQDGK	904.473	4.04807	100	0.343314	0.0295435												60min after coincubation	66	77	VKQYKPVVYSNT	1425.77	3.81635	100	1.66378	0.0767906		60min after coincubation	70	78	LVSASQDGK	904.473	4.02237	100	0.411538	0.0498709
90 min after coincubation	124	139	AGVIKRLWRDGGVQAC	1728.93	4.72431	100	1.1465	0.277508		90 min after coincubation	70	78	LVSASQDGK	904.473	4.05619	100	0.376463	0.0455437												90 min after coincubation	66	77	VKQYKPVVYSNT	1425.77	3.82299	100	1.67202	0.100241		90 min after coincubation	70	78	LVSASQDGK	904.473	4.03983	100	0.406467	0.0582723
110 min after coincubation	124	139	AGVIKRLWRDGGVQAC	1728.93	4.72054	100	1.07457	0.208221		110 min after coincubation	70	78	LVSASQDGK	904.473	4.05174	100	0.404829	0.0267026												110 min after coincubation	66	77	VKQYKPVVYSNT	1425.77	3.82652	100	1.67508	0.028085		110 min after coincubation	70	78	LVSASQDGK	904.473	4.05006	100	0.407356	0.036745
150 min after coincubation	124	139	AGVIKRLWRDGGVQAC	1728.93	4.72269	100	1.13294	0.292047		150 min after coincubation	70	78	LVSASQDGK	904.473	4.04029	100	0.33904	0.0168441												150 min after coincubation	66	77	VKQYKPVVYSNT	1425.77	3.81712	100	1.76235	0.0804096		150 min after coincubation	70	78	LVSASQDGK	904.473	4.03604	100	0.381867	0.126256
180 min after coincubation	124	139	AGVIKRLWRDGGVQAC	1728.93	4.71867	100	1.12584	0.259975		180 min after coincubation	70	78	LVSASQDGK	904.473	4.05032	100	0.326532	0.055652												180 min after coincubation	66	77	VKQYKPVVYSNT	1425.77	3.81142	100	1.692	0.162561		180 min after coincubation	70	78	LVSASQDGK	904.473	4.02902	100	0.42925	0.0316686
before coincubation	159	172	LDRISQSNYIPTQQ	1662.84	4.48265	100	3.54105	0.514602		before coincubation	80	99	IIWDSYTTNKVHAIPLRSSW	2387.25	5.63171	100	2.88837	0.326228												before coincubation	129	140	MRLWGDSGIQEC	1394.62	5.89294	100	0.530242	0.0347067		before coincubation	80	99	IIWDSYTTNKVHAIPLRSSW	2387.25	5.62205	100	3.52106	0.792112
10 s after coincubation	159	172	LDRISQSNYIPTQQ	1662.84	4.45686	100	3.57047	0.529209		10 s after coincubation	80	99	IIWDSYTTNKVHAIPLRSSW	2387.25	5.61275	100	2.57757	0.135751												10 s after coincubation	129	140	MRLWGDSGIQEC	1394.62	5.88108	100	0.545624	0.0609486		10 s after coincubation	80	99	IIWDSYTTNKVHAIPLRSSW	2387.25	5.62061	100	3.30611	0.720256
5 min after coincubation	159	172	LDRISQSNYIPTQQ	1662.84	4.49757	100	3.55928	0.460178		5 min after coincubation	80	99	IIWDSYTTNKVHAIPLRSSW	2387.25	5.62364	100	2.59259	0.113238												5 min after coincubation	129	140	MRLWGDSGIQEC	1394.62	5.89259	100	0.551521	0.0619038		5 min after coincubation	80	99	IIWDSYTTNKVHAIPLRSSW	2387.25	5.62989	100	3.30543	0.676772
20 min after coincubation	159	172	LDRISQSNYIPTQQ	1662.84	4.48583	100	3.55157	0.464126		20 min after coincubation	80	99	IIWDSYTTNKVHAIPLRSSW	2387.25	5.62722	100	2.61897	0.124985												20 min after coincubation	129	140	MRLWGDSGIQEC	1394.62	5.89534	100	0.554751	0.0396884		20 min after coincubation	80	99	IIWDSYTTNKVHAIPLRSSW	2387.25	5.63566	100	3.33785	0.653482
60min after coincubation	159	172	LDRISQSNYIPTQQ	1662.84	4.48947	100	3.68779	0.421684		60min after coincubation	80	99	IIWDSYTTNKVHAIPLRSSW	2387.25	5.62985	100	2.66477	0.0856541												60min after coincubation	129	140	MRLWGDSGIQEC	1394.62	5.88909	100	0.538024	0.0689947		60min after coincubation	80	99	IIWDSYTTNKVHAIPLRSSW	2387.25	5.6243	100	3.34916	0.669876
90 min after coincubation	159	172	LDRISQSNYIPTQQ	1662.84	4.49652	100	3.8345	0.578687		90 min after coincubation	80	99	IIWDSYTTNKVHAIPLRSSW	2387.25	5.64169	100	2.64458	0.0727523												90 min after coincubation	129	140	MRLWGDSGIQEC	1394.62	5.88942	100	0.530707	0.0372783		90 min after coincubation	80	99	IIWDSYTTNKVHAIPLRSSW	2387.25	5.62838	100	3.34419	0.586989
110 min after coincubation	159	172	LDRISQSNYIPTQQ	1662.84	4.49362	100	3.7618	0.46104		110 min after coincubation	80	99	IIWDSYTTNKVHAIPLRSSW	2387.25	5.63609	100	2.65179	0.0771599												110 min after coincubation	129	140	MRLWGDSGIQEC	1394.62	5.89604	100	0.50422	0.0616406		110 min after coincubation	80	99	IIWDSYTTNKVHAIPLRSSW	2387.25	5.6344	100	3.41713	0.587654
150 min after coincubation	159	172	LDRISQSNYIPTQQ	1662.84	4.4789	100	3.76518	0.509673		150 min after coincubation	80	99	IIWDSYTTNKVHAIPLRSSW	2387.25	5.62541	100	2.65258	0.12702												150 min after coincubation	129	140	MRLWGDSGIQEC	1394.62	5.88501	100	0.518405	0.0148315		150 min after coincubation	80	99	IIWDSYTTNKVHAIPLRSSW	2387.25	5.62307	100	3.47252	0.595537
180 min after coincubation	159	172	LDRISQSNYIPTQQ	1662.84	4.48846	100	3.75158	0.494161		180 min after coincubation	80	99	IIWDSYTTNKVHAIPLRSSW	2387.25	5.63605	100	2.67458	0.142616												180 min after coincubation	129	140	MRLWGDSGIQEC	1394.62	5.87229	100	0.478791	0.0291066		180 min after coincubation	80	99	IIWDSYTTNKVHAIPLRSSW	2387.25	5.61159	100	3.4168	0.650576
before coincubation	160	172	DRISQSNYIPTQQ	1549.76	4.30097	100	3.48586	0.453801		before coincubation	103	110	CAYAPSGN	782.314	3.56378	100	0.833784	0.0620281												before coincubation	177	190	RTRVKTTGIVETHF	1644.92	4.15806	100	5.31238	0.19542		before coincubation	103	110	CAYAPSGN	782.314	3.56558	100	0.845942	0.0451583
10 s after coincubation	160	172	DRISQSNYIPTQQ	1549.76	4.25767	100	3.56211	0.484228		10 s after coincubation	103	110	CAYAPSGN	782.314	3.55472	100	0.828557	0.0499161												10 s after coincubation	177	190	RTRVKTTGIVETHF	1644.92	4.1283	100	5.29316	0.100122		10 s after coincubation	103	110	CAYAPSGN	782.314	3.5631	100	0.836086	0.0368773
5 min after coincubation	160	172	DRISQSNYIPTQQ	1549.76	4.30862	100	3.65033	0.408606		5 min after coincubation	103	110	CAYAPSGN	782.314	3.56539	100	0.875432	0.0619926												5 min after coincubation	177	190	RTRVKTTGIVETHF	1644.92	4.14437	100	5.27634	0.127953		5 min after coincubation	103	110	CAYAPSGN	782.314	3.56911	100	0.872781	0.0664905
20 min after coincubation	160	172	DRISQSNYIPTQQ	1549.76	4.30185	100	3.68743	0.521465		20 min after coincubation	103	110	CAYAPSGN	782.314	3.56413	100	0.875933	0.0811959												20 min after coincubation	177	190	RTRVKTTGIVETHF	1644.92	4.15166	100	5.31442	0.0423281		20 min after coincubation	103	110	CAYAPSGN	782.314	3.57279	100	0.885781	0.0641846
60min after coincubation	160	172	DRISQSNYIPTQQ	1549.76	4.30143	100	3.74443	0.423393		60min after coincubation	103	110	CAYAPSGN	782.314	3.56674	100	0.877507	0.0806496												60min after coincubation	177	190	RTRVKTTGIVETHF	1644.92	4.13933	100	5.31293	0.0797658		60min after coincubation	103	110	CAYAPSGN	782.314	3.56788	100	0.868635	0.0867038
90 min after coincubation	160	172	DRISQSNYIPTQQ	1549.76	4.3118	100	3.67568	0.396035		90 min after coincubation	103	110	CAYAPSGN	782.314	3.56562	100	0.89908	0.0415283												90 min after coincubation	177	190	RTRVKTTGIVETHF	1644.92	4.14969	100	5.36089	0.149568		90 min after coincubation	103	110	CAYAPSGN	782.314	3.57064	100	0.876075	0.079003
110 min after coincubation	160	172	DRISQSNYIPTQQ	1549.76	4.30592	100	3.75915	0.436293		110 min after coincubation	103	110	CAYAPSGN	782.314	3.55929	100	0.871885	0.0364179												110 min after coincubation	177	190	RTRVKTTGIVETHF	1644.92	4.15634	100	5.33652	0.0763718		110 min after coincubation	103	110	CAYAPSGN	782.314	3.56945	100	0.889591	0.0111227
150 min after coincubation	160	172	DRISQSNYIPTQQ	1549.76	4.29735	100	3.80657	0.495454		150 min after coincubation	103	110	CAYAPSGN	782.314	3.55571	100	0.836528	0.0827534												150 min after coincubation	177	190	RTRVKTTGIVETHF	1644.92	4.14343	100	5.43066	0.0147512		150 min after coincubation	103	110	CAYAPSGN	782.314	3.56119	100	0.883937	0.0194649
180 min after coincubation	160	172	DRISQSNYIPTQQ	1549.76	4.30723	100	3.80768	0.471807		180 min after coincubation	103	110	CAYAPSGN	782.314	3.55355	100	0.847708	0.0242419												180 min after coincubation	177	190	RTRVKTTGIVETHF	1644.92	4.13605	100	5.2435	0.124808		180 min after coincubation	103	110	CAYAPSGN	782.314	3.55594	100	0.841655	0.0178283
before coincubation	176	189	RTRVKTTGIVETHF	1644.92	4.15045	100	5.3598	0.306086		before coincubation	111	122	YVACGGLDNICS	1214.52	5.78323	100	1.12367	0.125353												before coincubation	179	190	RVKTTGIVETHF	1387.77	4.37443	100	4.13258	0.133203		before coincubation	111	122	YVACGGLDNICS	1214.52	5.76584	100	1.36158	0.29344
10 s after coincubation	176	189	RTRVKTTGIVETHF	1644.92	4.08674	100	5.362	0.178999		10 s after coincubation	111	122	YVACGGLDNICS	1214.52	5.76914	100	1.06051	0.106242												10 s after coincubation	179	190	RVKTTGIVETHF	1387.77	4.35399	100	4.06191	0.12088		10 s after coincubation	111	122	YVACGGLDNICS	1214.52	5.75796	100	1.31864	0.257596
5 min after coincubation	176	189	RTRVKTTGIVETHF	1644.92	4.14466	100	5.34263	0.246251		5 min after coincubation	111	122	YVACGGLDNICS	1214.52	5.77526	100	1.06843	0.0969551												5 min after coincubation	179	190	RVKTTGIVETHF	1387.77	4.3748	100	4.04654	0.116164		5 min after coincubation	111	122	YVACGGLDNICS	1214.52	5.77419	100	1.26567	0.269148
20 min after coincubation	176	189	RTRVKTTGIVETHF	1644.92	4.1394	100	5.33249	0.267559		20 min after coincubation	111	122	YVACGGLDNICS	1214.52	5.7767	100	1.07285	0.0958853												20 min after coincubation	179	190	RVKTTGIVETHF	1387.77	4.38142	100	4.0689	0.0476552		20 min after coincubation	111	122	YVACGGLDNICS	1214.52	5.77745	100	1.30164	0.262454
60min after coincubation	176	189	RTRVKTTGIVETHF	1644.92	4.14506	100	5.30549	0.271155		60min after coincubation	111	122	YVACGGLDNICS	1214.52	5.77433	100	1.08561	0.0799013												60min after coincubation	179	190	RVKTTGIVETHF	1387.77	4.36602	100	4.06394	0.140737		60min after coincubation	111	122	YVACGGLDNICS	1214.52	5.76741	100	1.31126	0.269685
90 min after coincubation	176	189	RTRVKTTGIVETHF	1644.92	4.15584	100	5.48624	0.248965		90 min after coincubation	111	122	YVACGGLDNICS	1214.52	5.78169	100	1.09585	0.0735699												90 min after coincubation	179	190	RVKTTGIVETHF	1387.77	4.37993	100	4.10577	0.122257		90 min after coincubation	111	122	YVACGGLDNICS	1214.52	5.76826	100	1.30628	0.227605
110 min after coincubation	176	189	RTRVKTTGIVETHF	1644.92	4.16232	100	5.39496	0.223408		110 min after coincubation	111	122	YVACGGLDNICS	1214.52	5.77709	100	1.10611	0.0386127												110 min after coincubation	179	190	RVKTTGIVETHF	1387.77	4.38674	100	4.11443	0.0514247		110 min after coincubation	111	122	YVACGGLDNICS	1214.52	5.77387	100	1.30922	0.229737
150 min after coincubation	176	189	RTRVKTTGIVETHF	1644.92	4.13072	100	5.35261	0.367615		150 min after coincubation	111	122	YVACGGLDNICS	1214.52	5.77575	100	1.08514	0.113177												150 min after coincubation	179	190	RVKTTGIVETHF	1387.77	4.37599	100	4.12498	0.0953618		150 min after coincubation	111	122	YVACGGLDNICS	1214.52	5.76448	100	1.37376	0.239947
180 min after coincubation	176	189	RTRVKTTGIVETHF	1644.92	4.14888	100	5.385	0.351575		180 min after coincubation	111	122	YVACGGLDNICS	1214.52	5.77538	100	1.08755	0.0697195												180 min after coincubation	179	190	RVKTTGIVETHF	1387.77	4.36723	100	4.03563	0.133996		180 min after coincubation	111	122	YVACGGLDNICS	1214.52	5.75409	100	1.33369	0.283818
before coincubation	250	258	FDSICNNKW	1126.5	5.59166	100	1.77348	0.234734		before coincubation	122	128	SIYNLKT	838.467	4.66033	100	1.92361	0.0915467												before coincubation	200	215	FDVGGQRSERKKWIHC	1945.98	4.10269	100	5.06365	0.754694		before coincubation	122	128	SIYNLKT	838.467	4.68606	100	1.93485	0.0898915
10 s after coincubation	250	258	FDSICNNKW	1126.5	5.52895	100	1.7681	0.212391		10 s after coincubation	122	128	SIYNLKT	838.467	4.63527	100	1.86191	0.0563142												10 s after coincubation	200	215	FDVGGQRSERKKWIHC	1945.98	4.08549	100	4.99374	0.661571		10 s after coincubation	122	128	SIYNLKT	838.467	4.67476	100	1.87437	0.0706766
5 min after coincubation	250	258	FDSICNNKW	1126.5	5.59752	100	1.78511	0.188494		5 min after coincubation	122	128	SIYNLKT	838.467	4.68018	100	1.99825	0.0437805												5 min after coincubation	200	215	FDVGGQRSERKKWIHC	1945.98	4.09871	100	4.95483	0.652333		5 min after coincubation	122	128	SIYNLKT	838.467	4.69071	100	1.96063	0.0213884
20 min after coincubation	250	258	FDSICNNKW	1126.5	5.59347	100	1.79425	0.212345		20 min after coincubation	122	128	SIYNLKT	838.467	4.66898	100	1.93942	0.0261658												20 min after coincubation	200	215	FDVGGQRSERKKWIHC	1945.98	4.10319	100	5.0304	0.557975		20 min after coincubation	122	128	SIYNLKT	838.467	4.69793	100	1.9576	0.0334768
60min after coincubation	250	258	FDSICNNKW	1126.5	5.60344	100	1.80393	0.192033		60min after coincubation	122	128	SIYNLKT	838.467	4.6811	100	2.00072	0.0650834												60min after coincubation	200	215	FDVGGQRSERKKWIHC	1945.98	4.09458	100	5.03357	0.610742		60min after coincubation	122	128	SIYNLKT	838.467	4.68392	100	2.00665	0.0594857
90 min after coincubation	250	258	FDSICNNKW	1126.5	5.61486	100	1.79134	0.159223		90 min after coincubation	122	128	SIYNLKT	838.467	4.69032	100	1.97654	0.0866336												90 min after coincubation	200	215	FDVGGQRSERKKWIHC	1945.98	4.0971	100	5.12281	0.489535		90 min after coincubation	122	128	SIYNLKT	838.467	4.69598	100	1.95658	0.0980195
110 min after coincubation	250	258	FDSICNNKW	1126.5	5.60929	100	1.80148	0.180946		110 min after coincubation	122	128	SIYNLKT	838.467	4.68688	100	2.01239	0.0803109												110 min after coincubation	200	215	FDVGGQRSERKKWIHC	1945.98	4.10417	100	5.15514	0.509471		110 min after coincubation	122	128	SIYNLKT	838.467	4.70148	100	2.00721	0.0816554
150 min after coincubation	250	258	FDSICNNKW	1126.5	5.6051	100	1.80839	0.214955		150 min after coincubation	122	128	SIYNLKT	838.467	4.68022	100	1.94046	0.0522048												150 min after coincubation	200	215	FDVGGQRSERKKWIHC	1945.98	4.09241	100	5.3026	0.499671		150 min after coincubation	122	128	SIYNLKT	838.467	4.68953	100	1.96242	0.0165556
180 min after coincubation	250	258	FDSICNNKW	1126.5	5.60678	100	1.83447	0.213397		180 min after coincubation	122	128	SIYNLKT	838.467	4.68511	100	1.97624	0.0285033												180 min after coincubation	200	215	FDVGGQRSERKKWIHC	1945.98	4.08466	100	5.287	0.695735		180 min after coincubation	122	128	SIYNLKT	838.467	4.68157	100	1.96324	0.0502184
before coincubation	267	273	FLNKKDL	877.514	4.24619	100	0.389986	0.187121		before coincubation	139	145	LAGHTGY	718.352	3.61291	100	0.720988	0.218765												before coincubation	238	250	DETTNRMHESLML	1576.71	5.41655	100	2.69557	0.238005		before coincubation	139	145	LAGHTGY	718.352	3.61667	100	0.771052	0.230053
10 s after coincubation	267	273	FLNKKDL	877.514	4.19116	100	0.797262	0.513544		10 s after coincubation	139	145	LAGHTGY	718.352	3.60092	100	0.652232	0.165146												10 s after coincubation	238	250	DETTNRMHESLML	1576.71	5.40005	100	2.73268	0.192465		10 s after coincubation	139	145	LAGHTGY	718.352	3.61257	100	0.71626	0.204198
5 min after coincubation	267	273	FLNKKDL	877.514	4.24751	100	0.81247	0.628602		5 min after coincubation	139	145	LAGHTGY	718.352	3.61734	100	0.647804	0.13272												5 min after coincubation	238	250	DETTNRMHESLML	1576.71	5.42784	100	2.7089	0.182499		5 min after coincubation	139	145	LAGHTGY	718.352	3.61984	100	0.739201	0.213892
20 min after coincubation	267	273	FLNKKDL	877.514	4.24452	100	0.829858	0.607969		20 min after coincubation	139	145	LAGHTGY	718.352	3.61279	100	0.658784	0.176408												20 min after coincubation	238	250	DETTNRMHESLML	1576.71	5.43645	100	2.76918	0.121895		20 min after coincubation	139	145	LAGHTGY	718.352	3.6248	100	0.738927	0.196824
60min after coincubation	267	273	FLNKKDL	877.514	4.252	100	0.857261	0.613437		60min after coincubation	139	145	LAGHTGY	718.352	3.61341	100	0.639366	0.134716												60min after coincubation	238	250	DETTNRMHESLML	1576.71	5.41759	100	2.64219	0.130071		60min after coincubation	139	145	LAGHTGY	718.352	3.61813	100	0.738693	0.212319
90 min after coincubation	267	273	FLNKKDL	877.514	4.26291	100	0.886347	0.609281		90 min after coincubation	139	145	LAGHTGY	718.352	3.61941	100	0.634247	0.110328												90 min after coincubation	238	250	DETTNRMHESLML	1576.71	5.43618	100	2.52316	0.211678		90 min after coincubation	139	145	LAGHTGY	718.352	3.62284	100	0.744453	0.193302
110 min after coincubation	267	273	FLNKKDL	877.514	4.2561	100	0.948385	0.482056		110 min after coincubation	139	145	LAGHTGY	718.352	3.61639	100	0.690438	0.153564												110 min after coincubation	238	250	DETTNRMHESLML	1576.71	5.44678	100	2.72291	0.19618		110 min after coincubation	139	145	LAGHTGY	718.352	3.62409	100	0.751729	0.17545
150 min after coincubation	267	273	FLNKKDL	877.514	4.24335	100	0.968785	0.545124		150 min after coincubation	139	145	LAGHTGY	718.352	3.6042	100	0.634262	0.130269												150 min after coincubation	238	250	DETTNRMHESLML	1576.71	5.43178	100	2.81841	0.192384		150 min after coincubation	139	145	LAGHTGY	718.352	3.61434	100	0.7835	0.195328
180 min after coincubation	267	273	FLNKKDL	877.514	4.25532	100	1.00316	0.450259		180 min after coincubation	139	145	LAGHTGY	718.352	3.61441	100	0.688957	0.183648												180 min after coincubation	238	250	DETTNRMHESLML	1576.71	5.418	100	2.60225	0.246804		180 min after coincubation	139	145	LAGHTGY	718.352	3.60862	100	0.756202	0.210953
before coincubation	267	274	FLNKKDLF	1024.58	5.27887	100	0.481813	0.295145		before coincubation	139	148	LAGHTGYLSC	1021.48	4.74891	100	0.535796	0.120743												before coincubation	251	259	FDSICNNKF	1087.49	5.27396	100	1.78579	0.249983		before coincubation	139	148	LAGHTGYLSC	1021.48	4.76682	100	0.677073	0.260648
10 s after coincubation	267	274	FLNKKDLF	1024.58	5.22098	100	0.907923	0.640316		10 s after coincubation	139	148	LAGHTGYLSC	1021.48	4.71856	100	0.487218	0.101179												10 s after coincubation	251	259	FDSICNNKF	1087.49	5.26032	100	1.84088	0.275783		10 s after coincubation	139	148	LAGHTGYLSC	1021.48	4.75568	100	0.616193	0.224927
5 min after coincubation	267	274	FLNKKDLF	1024.58	5.28981	100	0.94106	0.659587		5 min after coincubation	139	148	LAGHTGYLSC	1021.48	4.76005	100	0.469866	0.127821												5 min after coincubation	251	259	FDSICNNKF	1087.49	5.28327	100	1.80439	0.267955		5 min after coincubation	139	148	LAGHTGYLSC	1021.48	4.77053	100	0.615329	0.240198
20 min after coincubation	267	274	FLNKKDLF	1024.58	5.28246	100	0.968621	0.665417		20 min after coincubation	139	148	LAGHTGYLSC	1021.48	4.75106	100	0.495503	0.117562												20 min after coincubation	251	259	FDSICNNKF	1087.49	5.2935	100	1.81828	0.252506		20 min after coincubation	139	148	LAGHTGYLSC	1021.48	4.77809	100	0.631813	0.247419
60min after coincubation	267	274	FLNKKDLF	1024.58	5.29046	100	1.01786	0.661167		60min after coincubation	139	148	LAGHTGYLSC	1021.48	4.76283	100	0.506666	0.129913												60min after coincubation	251	259	FDSICNNKF	1087.49	5.27601	100	1.79797	0.247657		60min after coincubation	139	148	LAGHTGYLSC	1021.48	4.76355	100	0.640272	0.231785
90 min after coincubation	267	274	FLNKKDLF	1024.58	5.30078	100	1.024	0.646685		90 min after coincubation	139	148	LAGHTGYLSC	1021.48	4.77224	100	0.486173	0.0926142												90 min after coincubation	251	259	FDSICNNKF	1087.49	5.29042	100	1.80044	0.207365		90 min after coincubation	139	148	LAGHTGYLSC	1021.48	4.77648	100	0.617386	0.225956
110 min after coincubation	267	274	FLNKKDLF	1024.58	5.29728	100	1.10937	0.551317		110 min after coincubation	139	148	LAGHTGYLSC	1021.48	4.76842	100	0.499632	0.111575												110 min after coincubation	251	259	FDSICNNKF	1087.49	5.29727	100	1.83491	0.21024		110 min after coincubation	139	148	LAGHTGYLSC	1021.48	4.78346	100	0.626059	0.235989
150 min after coincubation	267	274	FLNKKDLF	1024.58	5.29462	100	1.15101	0.539467		150 min after coincubation	139	148	LAGHTGYLSC	1021.48	4.76485	100	0.498449	0.123235												150 min after coincubation	251	259	FDSICNNKF	1087.49	5.28566	100	1.86291	0.221444		150 min after coincubation	139	148	LAGHTGYLSC	1021.48	4.77204	100	0.646832	0.242012
180 min after coincubation	267	274	FLNKKDLF	1024.58	5.29391	100	1.18378	0.510821		180 min after coincubation	139	148	LAGHTGYLSC	1021.48	4.76571	100	0.506582	0.133829												180 min after coincubation	251	259	FDSICNNKF	1087.49	5.27488	100	1.82878	0.25287		180 min after coincubation	139	148	LAGHTGYLSC	1021.48	4.76304	100	0.63899	0.240218
before coincubation	274	284	FEEKIKRSPLT	1347.76	3.8306	100	2.14466	0.222673		before coincubation	141	151	GHTGYLSCCRF	1243.53	6.05095	100	2.18357	0.186933												before coincubation	268	285	FLNKKDLFGEKIKKSPLT	2106.23	4.51167	100	2.67229	0.254387		before coincubation	141	151	GHTGYLSCCRF	1243.53	6.04508	100	2.14356	0.135763
10 s after coincubation	274	284	FEEKIKRSPLT	1347.76	3.78659	100	2.12974	0.220414		10 s after coincubation	141	151	GHTGYLSCCRF	1243.53	6.03966	100	2.21332	0.128336												10 s after coincubation	268	285	FLNKKDLFGEKIKKSPLT	2106.23	4.49917	100	2.85798	0.427676		10 s after coincubation	141	151	GHTGYLSCCRF	1243.53	6.0409	100	2.1592	0.106697
5 min after coincubation	274	284	FEEKIKRSPLT	1347.76	3.84071	100	2.15945	0.193231		5 min after coincubation	141	151	GHTGYLSCCRF	1243.53	6.04284	100	2.26118	0.139862												5 min after coincubation	268	285	FLNKKDLFGEKIKKSPLT	2106.23	4.51415	100	2.93053	0.38246		5 min after coincubation	141	151	GHTGYLSCCRF	1243.53	6.04965	100	2.17475	0.0856376
20 min after coincubation	274	284	FEEKIKRSPLT	1347.76	3.83844	100	2.1939	0.219044		20 min after coincubation	141	151	GHTGYLSCCRF	1243.53	6.04341	100	2.26132	0.175297												20 min after coincubation	268	285	FLNKKDLFGEKIKKSPLT	2106.23	4.5175	100	3.05394	0.306096		20 min after coincubation	141	151	GHTGYLSCCRF	1243.53	6.05327	100	2.16056	0.0634836
60min after coincubation	274	284	FEEKIKRSPLT	1347.76	3.84114	100	2.23771	0.197706		60min after coincubation	141	151	GHTGYLSCCRF	1243.53	6.03987	100	2.34755	0.0829715												60min after coincubation	268	285	FLNKKDLFGEKIKKSPLT	2106.23	4.5104	100	3.20288	0.427643		60min after coincubation	141	151	GHTGYLSCCRF	1243.53	6.04671	100	2.22566	0.0832748
90 min after coincubation	274	284	FEEKIKRSPLT	1347.76	3.84908	100	2.18502	0.151616		90 min after coincubation	141	151	GHTGYLSCCRF	1243.53	6.04903	100	2.29193	0.0901857												90 min after coincubation	268	285	FLNKKDLFGEKIKKSPLT	2106.23	4.51143	100	3.27177	0.395997		90 min after coincubation	141	151	GHTGYLSCCRF	1243.53	6.04823	100	2.20551	0.0539453
110 min after coincubation	274	284	FEEKIKRSPLT	1347.76	3.84422	100	2.23919	0.188036		110 min after coincubation	141	151	GHTGYLSCCRF	1243.53	6.04871	100	2.28265	0.121235												110 min after coincubation	268	285	FLNKKDLFGEKIKKSPLT	2106.23	4.51624	100	3.49179	0.495291		110 min after coincubation	141	151	GHTGYLSCCRF	1243.53	6.05287	100	2.25453	0.0482324
150 min after coincubation	274	284	FEEKIKRSPLT	1347.76	3.84568	100	2.15787	0.269796		150 min after coincubation	141	151	GHTGYLSCCRF	1243.53	6.04885	100	2.32133	0.210016												150 min after coincubation	268	285	FLNKKDLFGEKIKKSPLT	2106.23	4.50531	100	3.73923	0.636082		150 min after coincubation	141	151	GHTGYLSCCRF	1243.53	6.03839	100	2.15924	0.16304
180 min after coincubation	274	284	FEEKIKRSPLT	1347.76	3.84278	100	2.23639	0.216491		180 min after coincubation	141	151	GHTGYLSCCRF	1243.53	6.04117	100	2.30976	0.201141												180 min after coincubation	268	285	FLNKKDLFGEKIKKSPLT	2106.23	4.49881	100	3.75321	0.770853		180 min after coincubation	141	151	GHTGYLSCCRF	1243.53	6.0258	100	2.19484	0.138987
before coincubation	275	284	EEKIKRSPLT	1200.69	3.30947	100	2.31306	0.22647		before coincubation	169	190	WDIETGQQTTTFTGHTGDVMSL	2425.1	6.19348	100	3.34015	0.403722												before coincubation	268	287	FLNKKDLFGEKIKKSPLTIC	2322.33	4.9783	100	2.41143	0.275884		before coincubation	169	190	WDIETGQQTTTFTGHTGDVMSL	2425.1	6.18464	100	3.26403	0.428275
10 s after coincubation	275	284	EEKIKRSPLT	1200.69	3.28639	100	2.26589	0.185077		10 s after coincubation	169	190	WDIETGQQTTTFTGHTGDVMSL	2425.1	6.18142	100	3.44263	0.318298												10 s after coincubation	268	287	FLNKKDLFGEKIKKSPLTIC	2322.33	4.967	100	2.53166	0.434531		10 s after coincubation	169	190	WDIETGQQTTTFTGHTGDVMSL	2425.1	6.18019	100	3.24423	0.312931
5 min after coincubation	275	284	EEKIKRSPLT	1200.69	3.31224	100	2.31784	0.22065		5 min after coincubation	169	190	WDIETGQQTTTFTGHTGDVMSL	2425.1	6.17662	100	3.33653	0.494726												5 min after coincubation	268	287	FLNKKDLFGEKIKKSPLTIC	2322.33	4.99115	100	2.60847	0.388405		5 min after coincubation	169	190	WDIETGQQTTTFTGHTGDVMSL	2425.1	6.19029	100	3.23247	0.541733
20 min after coincubation	275	284	EEKIKRSPLT	1200.69	3.31144	100	2.29819	0.241063		20 min after coincubation	169	190	WDIETGQQTTTFTGHTGDVMSL	2425.1	6.17673	100	3.29726	0.43809												20 min after coincubation	268	287	FLNKKDLFGEKIKKSPLTIC	2322.33	4.99795	100	2.68663	0.351118		20 min after coincubation	169	190	WDIETGQQTTTFTGHTGDVMSL	2425.1	6.19229	100	3.13521	0.587514
60min after coincubation	275	284	EEKIKRSPLT	1200.69	3.31083	100	2.37101	0.211924		60min after coincubation	169	190	WDIETGQQTTTFTGHTGDVMSL	2425.1	6.17274	100	3.24438	0.465381												60min after coincubation	268	287	FLNKKDLFGEKIKKSPLTIC	2322.33	4.98353	100	2.84673	0.436896		60min after coincubation	169	190	WDIETGQQTTTFTGHTGDVMSL	2425.1	6.18445	100	3.2398	0.466012
90 min after coincubation	275	284	EEKIKRSPLT	1200.69	3.31618	100	2.34233	0.169496		90 min after coincubation	169	190	WDIETGQQTTTFTGHTGDVMSL	2425.1	6.1841	100	3.37229	0.320024												90 min after coincubation	268	287	FLNKKDLFGEKIKKSPLTIC	2322.33	4.9946	100	2.91132	0.446886		90 min after coincubation	169	190	WDIETGQQTTTFTGHTGDVMSL	2425.1	6.18613	100	3.2408	0.481241
110 min after coincubation	275	284	EEKIKRSPLT	1200.69	3.3123	100	2.38486	0.20905		110 min after coincubation	169	190	WDIETGQQTTTFTGHTGDVMSL	2425.1	6.18089	100	3.38188	0.422246												110 min after coincubation	268	287	FLNKKDLFGEKIKKSPLTIC	2322.33	4.99995	100	3.13769	0.545919		110 min after coincubation	169	190	WDIETGQQTTTFTGHTGDVMSL	2425.1	6.18736	100	3.2624	0.440659
150 min after coincubation	275	284	EEKIKRSPLT	1200.69	3.30111	100	2.33674	0.270976		150 min after coincubation	169	190	WDIETGQQTTTFTGHTGDVMSL	2425.1	6.17913	100	3.33242	0.491792												150 min after coincubation	268	287	FLNKKDLFGEKIKKSPLTIC	2322.33	4.98783	100	3.38717	0.657759		150 min after coincubation	169	190	WDIETGQQTTTFTGHTGDVMSL	2425.1	6.17489	100	3.33483	0.452319
180 min after coincubation	275	284	EEKIKRSPLT	1200.69	3.31213	100	2.38967	0.258613		180 min after coincubation	169	190	WDIETGQQTTTFTGHTGDVMSL	2425.1	6.1741	100	3.39335	0.502066												180 min after coincubation	268	287	FLNKKDLFGEKIKKSPLTIC	2322.33	4.97979	100	3.36838	0.798333		180 min after coincubation	169	190	WDIETGQQTTTFTGHTGDVMSL	2425.1	6.16404	100	3.2465	0.438813
before coincubation	285	295	ICYPEYTGSNT	1247.52	4.83273	100	1.92312	0.415699		before coincubation	190	198	LSLAPDTRL	985.568	5.16013	100	2.1036	0.185772												before coincubation	268	288	FLNKKDLFGEKIKKSPLTICF	2469.39	5.59656	100	2.46686	0.228003		before coincubation	190	198	LSLAPDTRL	985.568	5.15702	100	2.09864	0.224344
10 s after coincubation	285	295	ICYPEYTGSNT	1247.52	4.79396	100	1.93864	0.473865		10 s after coincubation	190	198	LSLAPDTRL	985.568	5.13533	100	2.10732	0.188976												10 s after coincubation	268	288	FLNKKDLFGEKIKKSPLTICF	2469.39	5.58618	100	2.57687	0.321771		10 s after coincubation	190	198	LSLAPDTRL	985.568	5.15041	100	2.18484	0.239356
5 min after coincubation	285	295	ICYPEYTGSNT	1247.52	4.83686	100	2.04103	0.443596		5 min after coincubation	190	198	LSLAPDTRL	985.568	5.17174	100	2.14777	0.179428												5 min after coincubation	268	288	FLNKKDLFGEKIKKSPLTICF	2469.39	5.60727	100	2.6224	0.29714		5 min after coincubation	190	198	LSLAPDTRL	985.568	5.16734	100	2.17878	0.216373
20 min after coincubation	285	295	ICYPEYTGSNT	1247.52	4.8378	100	2.1331	0.509546		20 min after coincubation	190	198	LSLAPDTRL	985.568	5.16491	100	2.15915	0.192785												20 min after coincubation	268	288	FLNKKDLFGEKIKKSPLTICF	2469.39	5.61505	100	2.72351	0.244548		20 min after coincubation	190	198	LSLAPDTRL	985.568	5.17619	100	2.17648	0.183149
60min after coincubation	285	295	ICYPEYTGSNT	1247.52	4.83515	100	2.11915	0.469716		60min after coincubation	190	198	LSLAPDTRL	985.568	5.17416	100	2.21132	0.16834												60min after coincubation	268	288	FLNKKDLFGEKIKKSPLTICF	2469.39	5.60089	100	2.85566	0.339531		60min after coincubation	190	198	LSLAPDTRL	985.568	5.16042	100	2.15576	0.207094
90 min after coincubation	285	295	ICYPEYTGSNT	1247.52	4.84369	100	2.1556	0.410965		90 min after coincubation	190	198	LSLAPDTRL	985.568	5.18494	100	2.1783	0.144636												90 min after coincubation	268	288	FLNKKDLFGEKIKKSPLTICF	2469.39	5.60846	100	2.90202	0.290143		90 min after coincubation	190	198	LSLAPDTRL	985.568	5.17245	100	2.13405	0.147514
110 min after coincubation	285	295	ICYPEYTGSNT	1247.52	4.83888	100	2.1669	0.438949		110 min after coincubation	190	198	LSLAPDTRL	985.568	5.18181	100	2.21067	0.149611												110 min after coincubation	268	288	FLNKKDLFGEKIKKSPLTICF	2469.39	5.61393	100	3.1166	0.404618		110 min after coincubation	190	198	LSLAPDTRL	985.568	5.17934	100	2.17055	0.158777
150 min after coincubation	285	295	ICYPEYTGSNT	1247.52	4.82857	100	2.17083	0.381957		150 min after coincubation	190	198	LSLAPDTRL	985.568	5.17489	100	2.20391	0.190693												150 min after coincubation	268	288	FLNKKDLFGEKIKKSPLTICF	2469.39	5.60357	100	3.31378	0.518878		150 min after coincubation	190	198	LSLAPDTRL	985.568	5.16838	100	2.20305	0.174398
180 min after coincubation	285	295	ICYPEYTGSNT	1247.52	4.83474	100	2.19346	0.458167		180 min after coincubation	190	198	LSLAPDTRL	985.568	5.17965	100	2.23162	0.208263												180 min after coincubation	268	288	FLNKKDLFGEKIKKSPLTICF	2469.39	5.59303	100	3.2893	0.617544		180 min after coincubation	190	198	LSLAPDTRL	985.568	5.1593	100	2.20357	0.216791
before coincubation	288	295	PEYTGSNT	868.368	3.41691	100	2.0073	0.278656		before coincubation	199	210	FVSGACDASAKL	1168.57	4.66014	100	0.348185	0.0599805												before coincubation	289	298	PEYTGPNTYE	1170.49	4.47553	100	2.71438	0.148366		before coincubation	199	210	FVSGACDASAKL	1168.57	4.68596	100	0.299351	0.0441704
10 s after coincubation	288	295	PEYTGSNT	868.368	3.39694	100	2.04281	0.333532		10 s after coincubation	199	210	FVSGACDASAKL	1168.57	4.63377	100	0.415871	0.055964												10 s after coincubation	289	298	PEYTGPNTYE	1170.49	4.4634	100	2.61769	0.0413587		10 s after coincubation	199	210	FVSGACDASAKL	1168.57	4.67399	100	0.464536	0.165769
5 min after coincubation	288	295	PEYTGSNT	868.368	3.41826	100	2.05134	0.359197		5 min after coincubation	199	210	FVSGACDASAKL	1168.57	4.67708	100	0.39903	0.116415												5 min after coincubation	289	298	PEYTGPNTYE	1170.49	4.47957	100	2.67428	0.139623		5 min after coincubation	199	210	FVSGACDASAKL	1168.57	4.68653	100	0.405615	0.119874
20 min after coincubation	288	295	PEYTGSNT	868.368	3.41566	100	2.09851	0.363955		20 min after coincubation	199	210	FVSGACDASAKL	1168.57	4.66599	100	0.38307	0.0702079												20 min after coincubation	289	298	PEYTGPNTYE	1170.49	4.4856	100	2.71699	0.119674		20 min after coincubation	199	210	FVSGACDASAKL	1168.57	4.6938	100	0.391523	0.103359
60min after coincubation	288	295	PEYTGSNT	868.368	3.4114	100	2.14376	0.338563		60min after coincubation	199	210	FVSGACDASAKL	1168.57	4.67618	100	0.453409	0.051185												60min after coincubation	289	298	PEYTGPNTYE	1170.49	4.4736	100	2.70967	0.116578		60min after coincubation	199	210	FVSGACDASAKL	1168.57	4.68095	100	0.394496	0.0805667
90 min after coincubation	288	295	PEYTGSNT	868.368	3.41417	100	2.15898	0.370093		90 min after coincubation	199	210	FVSGACDASAKL	1168.57	4.68691	100	0.373877													90 min after coincubation	289	298	PEYTGPNTYE	1170.49	4.48059	100	2.71015	0.102069		90 min after coincubation	199	210	FVSGACDASAKL	1168.57	4.69042	100	0.380045	0.070947
110 min after coincubation	288	295	PEYTGSNT	868.368	3.41046	100	2.15812	0.335855		110 min after coincubation	199	210	FVSGACDASAKL	1168.57	4.68248	100	0.408712													110 min after coincubation	289	298	PEYTGPNTYE	1170.49	4.48644	100	2.72699	0.0996495		110 min after coincubation	199	210	FVSGACDASAKL	1168.57	4.69735	100	0.375391	0.0864051
150 min after coincubation	288	295	PEYTGSNT	868.368	3.40297	100	2.0847	0.23444		150 min after coincubation	199	210	FVSGACDASAKL	1168.57	4.67822	100	0.273698													150 min after coincubation	289	298	PEYTGPNTYE	1170.49	4.47672	100	2.78243	0.107295		150 min after coincubation	199	210	FVSGACDASAKL	1168.57	4.68644	100	0.408288	0.0705058
180 min after coincubation	288	295	PEYTGSNT	868.368	3.40934	100	2.17908	0.345596		180 min after coincubation	199	210	FVSGACDASAKL	1168.57	4.6796	100	0.383076													180 min after coincubation	289	298	PEYTGPNTYE	1170.49	4.46948	100	2.75125	0.164352		180 min after coincubation	199	210	FVSGACDASAKL	1168.57	4.67698	100	0.402584	0.0628347
before coincubation	311	323	NRRKDTKEIYTHF	1707.89	3.92689	100	3.70844	0.600735		before coincubation	211	231	WDVREGMCRQTFTGHESDINA	2452.08	4.9793	100	3.14094	0.577437												before coincubation	309	320	ESKNRSPNKEIY	1464.74	3.49455	100	3.14189	0.365464		before coincubation	211	231	WDVREGMCRQTFTGHESDINA	2452.08	4.98803	100	3.19343	0.640854
10 s after coincubation	311	323	NRRKDTKEIYTHF	1707.89	3.86184	100	3.67883	0.587144		10 s after coincubation	211	231	WDVREGMCRQTFTGHESDINA	2452.08	4.95872	100	3.11666	0.449684												10 s after coincubation	309	320	ESKNRSPNKEIY	1464.74	3.48476	100	3.21335	0.358084		10 s after coincubation	211	231	WDVREGMCRQTFTGHESDINA	2452.08	4.98458	100	3.18158	0.640459
5 min after coincubation	311	323	NRRKDTKEIYTHF	1707.89	3.9358	100	3.74856	0.531956		5 min after coincubation	211	231	WDVREGMCRQTFTGHESDINA	2452.08	4.99419	100	3.12145	0.499555												5 min after coincubation	309	320	ESKNRSPNKEIY	1464.74	3.49628	100	3.17058	0.395084		5 min after coincubation	211	231	WDVREGMCRQTFTGHESDINA	2452.08	4.99814	100	3.14441	0.62178
20 min after coincubation	311	323	NRRKDTKEIYTHF	1707.89	3.92864	100	3.80239	0.590503		20 min after coincubation	211	231	WDVREGMCRQTFTGHESDINA	2452.08	4.98721	100	3.13292	0.489746												20 min after coincubation	309	320	ESKNRSPNKEIY	1464.74	3.50141	100	3.19845	0.333827		20 min after coincubation	211	231	WDVREGMCRQTFTGHESDINA	2452.08	5.00637	100	3.19129	0.61844
60min after coincubation	311	323	NRRKDTKEIYTHF	1707.89	3.93901	100	3.85168	0.516794		60min after coincubation	211	231	WDVREGMCRQTFTGHESDINA	2452.08	4.99688	100	3.22773	0.511503												60min after coincubation	309	320	ESKNRSPNKEIY	1464.74	3.49491	100	3.18605	0.357144		60min after coincubation	211	231	WDVREGMCRQTFTGHESDINA	2452.08	4.99343	100	3.17318	0.61104
90 min after coincubation	311	323	NRRKDTKEIYTHF	1707.89	3.94755	100	3.84999	0.481513		90 min after coincubation	211	231	WDVREGMCRQTFTGHESDINA	2452.08	5.00639	100	3.27338	0.460005												90 min after coincubation	309	320	ESKNRSPNKEIY	1464.74	3.50142	100	3.15472	0.288038		90 min after coincubation	211	231	WDVREGMCRQTFTGHESDINA	2452.08	5.00158	100	3.17397	0.589735
110 min after coincubation	311	323	NRRKDTKEIYTHF	1707.89	3.94236	100	3.87392	0.492876		110 min after coincubation	211	231	WDVREGMCRQTFTGHESDINA	2452.08	5.003	100	3.27528	0.420089												110 min after coincubation	309	320	ESKNRSPNKEIY	1464.74	3.50162	100	3.20826	0.319255		110 min after coincubation	211	231	WDVREGMCRQTFTGHESDINA	2452.08	5.01162	100	3.26082	0.470834
150 min after coincubation	311	323	NRRKDTKEIYTHF	1707.89	3.93782	100	3.85976	0.582557		150 min after coincubation	211	231	WDVREGMCRQTFTGHESDINA	2452.08	4.99708	100	3.26991	0.432816												150 min after coincubation	309	320	ESKNRSPNKEIY	1464.74	3.49253	100	3.29495	0.315855		150 min after coincubation	211	231	WDVREGMCRQTFTGHESDINA	2452.08	4.99893	100	3.31056	0.573243
180 min after coincubation	311	323	NRRKDTKEIYTHF	1707.89	3.94081	100	3.86649	0.591627		180 min after coincubation	211	231	WDVREGMCRQTFTGHESDINA	2452.08	4.9999	100	3.24782	0.521381												180 min after coincubation	309	320	ESKNRSPNKEIY	1464.74	3.48563	100	3.22446	0.435493		180 min after coincubation	211	231	WDVREGMCRQTFTGHESDINA	2452.08	4.98925	100	3.21985	0.66457
before coincubation	324	334	TCATDTKNVQF	1227.57	4.61728	100	2.2156	0.587911		before coincubation	232	241	ICFFPNGNAF	1129.51	7.06628	100	0.669158	0.1007												before coincubation	309	323	ESKNRSPNKEIYCHM	1835.85	3.98916	100	3.53962	0.545768		before coincubation	232	241	ICFFPNGNAF	1129.51	7.06548	100	0.644456	0.0782686
10 s after coincubation	324	334	TCATDTKNVQF	1227.57	4.55022	100	3.13845	1.15574		10 s after coincubation	232	241	ICFFPNGNAF	1129.51	7.0638	100	0.662185	0.141597												10 s after coincubation	309	323	ESKNRSPNKEIYCHM	1835.85	3.96075	100	3.67568	0.615027		10 s after coincubation	232	241	ICFFPNGNAF	1129.51	7.05584	100	0.707236	0.089858
5 min after coincubation	324	334	TCATDTKNVQF	1227.57	4.61609	100	3.30618	1.19881		5 min after coincubation	232	241	ICFFPNGNAF	1129.51	7.05036	100	0.715153	0.19392												5 min after coincubation	309	323	ESKNRSPNKEIYCHM	1835.85	3.98443	100	3.63502	0.816995		5 min after coincubation	232	241	ICFFPNGNAF	1129.51	7.06442	100	0.67284	0.145268
20 min after coincubation	324	334	TCATDTKNVQF	1227.57	4.61158	100	3.23802	1.13353		20 min after coincubation	232	241	ICFFPNGNAF	1129.51	7.05313	100	0.7116	0.0960664												20 min after coincubation	309	323	ESKNRSPNKEIYCHM	1835.85	3.99058	100	3.68393	0.585755		20 min after coincubation	232	241	ICFFPNGNAF	1129.51	7.06114	100	0.697323	0.197216
60min after coincubation	324	334	TCATDTKNVQF	1227.57	4.61885	100	3.38089	1.16137		60min after coincubation	232	241	ICFFPNGNAF	1129.51	7.04708	100	0.647054	0.158772												60min after coincubation	309	323	ESKNRSPNKEIYCHM	1835.85	3.97463	100	3.73703	0.619018		60min after coincubation	232	241	ICFFPNGNAF	1129.51	7.06217	100	0.613711	0.1277
90 min after coincubation	324	334	TCATDTKNVQF	1227.57	4.6273	100	3.43117	1.10994		90 min after coincubation	232	241	ICFFPNGNAF	1129.51	7.05357	100	0.620759	0.143115												90 min after coincubation	309	323	ESKNRSPNKEIYCHM	1835.85	3.98863	100	3.64615	0.569092		90 min after coincubation	232	241	ICFFPNGNAF	1129.51	7.05932	100	0.639655	0.142723
110 min after coincubation	324	334	TCATDTKNVQF	1227.57	4.62199	100	3.56806	0.982955		110 min after coincubation	232	241	ICFFPNGNAF	1129.51	7.05339	100	0.708936	0.143609												110 min after coincubation	309	323	ESKNRSPNKEIYCHM	1835.85	3.99619	100	3.69999	0.558361		110 min after coincubation	232	241	ICFFPNGNAF	1129.51	7.05139	100	0.649078	0.129478
150 min after coincubation	324	334	TCATDTKNVQF	1227.57	4.61996	100	3.55827	0.912506		150 min after coincubation	232	241	ICFFPNGNAF	1129.51	7.05329	100	0.803438	0.152603												150 min after coincubation	309	323	ESKNRSPNKEIYCHM	1835.85	3.98332	100	3.76429	0.523661		150 min after coincubation	232	241	ICFFPNGNAF	1129.51	7.04588	100	0.709501	0.140734
180 min after coincubation	324	334	TCATDTKNVQF	1227.57	4.61916	100	3.64507	0.990799		180 min after coincubation	232	241	ICFFPNGNAF	1129.51	7.04588	100	0.651534	0.113423												180 min after coincubation	309	323	ESKNRSPNKEIYCHM	1835.85	3.97823	100	3.66302	0.651929		180 min after coincubation	232	241	ICFFPNGNAF	1129.51	7.03757	100	0.668336	0.125247
before coincubation	327	336	TDTKNVQFVF	1198.61	6.04241	100	1.62515	0.544912		before coincubation	241	249	FATGSDDAT	884.363	3.63516	100	0.28253	0.0603689												before coincubation	324	333	TCATDTNNIQ	1080.46	3.52318	100	1.44791	0.0678025		before coincubation	241	249	FATGSDDAT	884.363	3.63587	100	0.282606	0.053378
10 s after coincubation	327	336	TDTKNVQFVF	1198.61	5.99039	100	1.99105	0.850465		10 s after coincubation	241	249	FATGSDDAT	884.363	3.62586	100	0.266853	0.0385545												10 s after coincubation	324	333	TCATDTNNIQ	1080.46	3.51706	100	1.90524	0.347703		10 s after coincubation	241	249	FATGSDDAT	884.363	3.63183	100	0.312074	0.0767793
5 min after coincubation	327	336	TDTKNVQFVF	1198.61	6.03562	100	2.063	0.834612		5 min after coincubation	241	249	FATGSDDAT	884.363	3.63686	100	0.294474	0.056945												5 min after coincubation	324	333	TCATDTNNIQ	1080.46	3.52707	100	2.05822	0.338074		5 min after coincubation	241	249	FATGSDDAT	884.363	3.63969	100	0.276853	0.0606019
20 min after coincubation	327	336	TDTKNVQFVF	1198.61	6.03356	100	2.08829	0.85037		20 min after coincubation	241	249	FATGSDDAT	884.363	3.63392	100	0.285794	0.0637223												20 min after coincubation	324	333	TCATDTNNIQ	1080.46	3.52996	100	2.2149	0.377358		20 min after coincubation	241	249	FATGSDDAT	884.363	3.64443	100	0.293019	0.0675983
60min after coincubation	327	336	TDTKNVQFVF	1198.61	6.03501	100	2.14385	0.829923		60min after coincubation	241	249	FATGSDDAT	884.363	3.63257	100	0.29149	0.0676092												60min after coincubation	324	333	TCATDTNNIQ	1080.46	3.5278	100	2.22044	0.324238		60min after coincubation	241	249	FATGSDDAT	884.363	3.6388	100	0.289642	0.0550167
90 min after coincubation	327	336	TDTKNVQFVF	1198.61	6.04657	100	2.14559	0.816123		90 min after coincubation	241	249	FATGSDDAT	884.363	3.63735	100	0.283281	0.0476275												90 min after coincubation	324	333	TCATDTNNIQ	1080.46	3.52612	100	2.30457	0.316812		90 min after coincubation	241	249	FATGSDDAT	884.363	3.64098	100	0.268753	0.047102
110 min after coincubation	327	336	TDTKNVQFVF	1198.61	6.04355	100	2.25819	0.757782		110 min after coincubation	241	249	FATGSDDAT	884.363	3.63307	100	0.284359	0.065533												110 min after coincubation	324	333	TCATDTNNIQ	1080.46	3.52608	100	2.4666	0.413111		110 min after coincubation	241	249	FATGSDDAT	884.363	3.64212	100	0.271724	0.0417327
150 min after coincubation	327	336	TDTKNVQFVF	1198.61	6.04712	100	2.35365	0.832681		150 min after coincubation	241	249	FATGSDDAT	884.363	3.62126	100	0.287473	0.046844												150 min after coincubation	324	333	TCATDTNNIQ	1080.46	3.51858	100	2.53508	0.479295		150 min after coincubation	241	249	FATGSDDAT	884.363	3.6321	100	0.287601	0.0505271
180 min after coincubation	327	336	TDTKNVQFVF	1198.61	6.03973	100	2.28482	0.766221		180 min after coincubation	241	249	FATGSDDAT	884.363	3.63207	100	0.284301	0.0548183												180 min after coincubation	324	333	TCATDTNNIQ	1080.46	3.51134	100	2.64806	0.583164		180 min after coincubation	241	249	FATGSDDAT	884.363	3.6274	100	0.285351	0.0352342
before coincubation	328	334	DTKNVQF	851.426	4.51639	100	1.30952	0.39589		before coincubation	253	261	FDLRADQEL	1106.55	5.39857	100	0.639228	0.100778												before coincubation	341	348	DIIIANNL	885.504	5.80096	100	2.1404	0.187801		before coincubation	253	261	FDLRADQEL	1106.55	5.38734	100	0.625782	0.0779569
10 s after coincubation	328	334	DTKNVQF	851.426	4.45141	100	1.7242	0.784089		10 s after coincubation	253	261	FDLRADQEL	1106.55	5.35041	100	0.594238	0.0984899												10 s after coincubation	341	348	DIIIANNL	885.504	5.79266	100	2.15072	0.170973		10 s after coincubation	253	261	FDLRADQEL	1106.55	5.38267	100	0.630757	0.110887
5 min after coincubation	328	334	DTKNVQF	851.426	4.53113	100	1.7678	0.735364		5 min after coincubation	253	261	FDLRADQEL	1106.55	5.4055	100	0.619412	0.0899144												5 min after coincubation	341	348	DIIIANNL	885.504	5.80632	100	2.10398	0.177751		5 min after coincubation	253	261	FDLRADQEL	1106.55	5.39708	100	0.605741	0.0812718
20 min after coincubation	328	334	DTKNVQF	851.426	4.52158	100	1.79912	0.731403		20 min after coincubation	253	261	FDLRADQEL	1106.55	5.40026	100	0.643665	0.116046												20 min after coincubation	341	348	DIIIANNL	885.504	5.81003	100	2.11509	0.112005		20 min after coincubation	253	261	FDLRADQEL	1106.55	5.40423	100	0.618235	0.0351621
60min after coincubation	328	334	DTKNVQF	851.426	4.53256	100	1.89187	0.734466		60min after coincubation	253	261	FDLRADQEL	1106.55	5.40433	100	0.669438	0.0933347												60min after coincubation	341	348	DIIIANNL	885.504	5.80204	100	2.10532	0.146233		60min after coincubation	253	261	FDLRADQEL	1106.55	5.39181	100	0.625713	0.051681
90 min after coincubation	328	334	DTKNVQF	851.426	4.5433	100	1.86703	0.698327		90 min after coincubation	253	261	FDLRADQEL	1106.55	5.4141	100	0.632614	0.0453852												90 min after coincubation	341	348	DIIIANNL	885.504	5.80123	100	2.1061	0.120173		90 min after coincubation	253	261	FDLRADQEL	1106.55	5.39884	100	0.6154	0.0637779
110 min after coincubation	328	334	DTKNVQF	851.426	4.53813	100	1.99369	0.616689		110 min after coincubation	253	261	FDLRADQEL	1106.55	5.40935	100	0.661675	0.0615363												110 min after coincubation	341	348	DIIIANNL	885.504	5.80501	100	2.16548	0.0824483		110 min after coincubation	253	261	FDLRADQEL	1106.55	5.40537	100	0.632595	0.0609686
150 min after coincubation	328	334	DTKNVQF	851.426	4.53202	100	2.0546	0.61838		150 min after coincubation	253	261	FDLRADQEL	1106.55	5.40638	100	0.692971	0.0618629												150 min after coincubation	341	348	DIIIANNL	885.504	5.79607	100	2.14493	0.13223		150 min after coincubation	253	261	FDLRADQEL	1106.55	5.39564	100	0.642173	0.039369
180 min after coincubation	328	334	DTKNVQF	851.426	4.53641	100	2.12724	0.648223		180 min after coincubation	253	261	FDLRADQEL	1106.55	5.4077	100	0.678898	0.114553												180 min after coincubation	341	348	DIIIANNL	885.504	5.78614	100	2.10544	0.165353		180 min after coincubation	253	261	FDLRADQEL	1106.55	5.38527	100	0.640276	0.056966
before coincubation	328	336	DTKNVQFVF	1097.56	6.15306	100	1.31349	0.449374		before coincubation	262	271	MTYSHDNIIC	1196.51	5.01536	100	2.04616	0.330994												before coincubation	342	348	IIIANNL	770.477	5.4407	100	2.19766	0.269627		before coincubation	262	271	MTYSHDNIIC	1196.51	5.03744	100	2.0437	0.310156
10 s after coincubation	328	336	DTKNVQFVF	1097.56	6.104	100	1.73963	0.825902		10 s after coincubation	262	271	MTYSHDNIIC	1196.51	4.98817	100	2.00098	0.24243												10 s after coincubation	342	348	IIIANNL	770.477	5.43357	100	2.19062	0.244464		10 s after coincubation	262	271	MTYSHDNIIC	1196.51	5.0309	100	1.94101	0.353751
5 min after coincubation	328	336	DTKNVQFVF	1097.56	6.14619	100	1.84225	0.849512		5 min after coincubation	262	271	MTYSHDNIIC	1196.51	5.03813	100	1.97383	0.320112												5 min after coincubation	342	348	IIIANNL	770.477	5.45111	100	2.15351	0.248763		5 min after coincubation	262	271	MTYSHDNIIC	1196.51	5.04966	100	1.98589	0.254327
20 min after coincubation	328	336	DTKNVQFVF	1097.56	6.14411	100	1.85958	0.861006		20 min after coincubation	262	271	MTYSHDNIIC	1196.51	5.02866	100	1.95984	0.247461												20 min after coincubation	342	348	IIIANNL	770.477	5.45604	100	2.16502	0.200145		20 min after coincubation	262	271	MTYSHDNIIC	1196.51	5.05814	100	1.97765	0.320281
60min after coincubation	328	336	DTKNVQFVF	1097.56	6.14606	100	1.94372	0.888194		60min after coincubation	262	271	MTYSHDNIIC	1196.51	5.04366	100	2.07394	0.290564												60min after coincubation	342	348	IIIANNL	770.477	5.44578	100	2.15623	0.220963		60min after coincubation	262	271	MTYSHDNIIC	1196.51	5.03807	100	2.01873	0.304894
90 min after coincubation	328	336	DTKNVQFVF	1097.56	6.15588	100	1.97626	0.851605		90 min after coincubation	262	271	MTYSHDNIIC	1196.51	5.0564	100	1.92662	0.228162												90 min after coincubation	342	348	IIIANNL	770.477	5.44988	100	2.15967	0.187372		90 min after coincubation	262	271	MTYSHDNIIC	1196.51	5.0529	100	1.98168	0.26527
110 min after coincubation	328	336	DTKNVQFVF	1097.56	6.15249	100	2.1027	0.720674		110 min after coincubation	262	271	MTYSHDNIIC	1196.51	5.05148	100	2.02498	0.321086												110 min after coincubation	342	348	IIIANNL	770.477	5.45574	100	2.19306	0.19291		110 min after coincubation	262	271	MTYSHDNIIC	1196.51	5.06132	100	2.01362	0.25345
150 min after coincubation	328	336	DTKNVQFVF	1097.56	6.14622	100	2.14191	0.66873		150 min after coincubation	262	271	MTYSHDNIIC	1196.51	5.05971	100	2.04208	0.251546												150 min after coincubation	342	348	IIIANNL	770.477	5.44576	100	2.20847	0.179541		150 min after coincubation	262	271	MTYSHDNIIC	1196.51	5.05336	100	2.06262	0.329343
180 min after coincubation	328	336	DTKNVQFVF	1097.56	6.14934	100	2.15768	0.659837		180 min after coincubation	262	271	MTYSHDNIIC	1196.51	5.04998	100	2.0874	0.292922												180 min after coincubation	342	348	IIIANNL	770.477	5.43675	100	2.18218	0.225095		180 min after coincubation	262	271	MTYSHDNIIC	1196.51	5.04016	100	1.99204	0.321344
before coincubation	335	341	VFDAVTD	766.362	5.45292	100	0.426465	0.158105		before coincubation	272	278	GITSVSF	710.372	5.76411	100	0.828429	0.0748605												before coincubation	342	353	IIIANNLRGCGL	1256.71	5.75735	100	4.8271	0.318834		before coincubation	272	278	GITSVSF	710.372	5.75818	100	0.820747	0.0597995
10 s after coincubation	335	341	VFDAVTD	766.362	5.39998	100	0.357756	0.109257		10 s after coincubation	272	278	GITSVSF	710.372	5.74171	100	0.774653	0.0602161												10 s after coincubation	342	353	IIIANNLRGCGL	1256.71	5.74578	100	4.82489	0.205807		10 s after coincubation	272	278	GITSVSF	710.372	5.74983	100	0.79647	0.0665789
5 min after coincubation	335	341	VFDAVTD	766.362	5.46171	100	0.346543	0.104453		5 min after coincubation	272	278	GITSVSF	710.372	5.75815	100	0.794976	0.0643091												5 min after coincubation	342	353	IIIANNLRGCGL	1256.71	5.76544	100	4.78353	0.279229		5 min after coincubation	272	278	GITSVSF	710.372	5.76417	100	0.801942	0.0437185
20 min after coincubation	335	341	VFDAVTD	766.362	5.45702	100	0.368749	0.0895183		20 min after coincubation	272	278	GITSVSF	710.372	5.75716	100	0.80133	0.0730651												20 min after coincubation	342	353	IIIANNLRGCGL	1256.71	5.77004	100	4.86943	0.233499		20 min after coincubation	272	278	GITSVSF	710.372	5.76976	100	0.809541	0.0408747
60min after coincubation	335	341	VFDAVTD	766.362	5.4634	100	0.390437	0.0881192		60min after coincubation	272	278	GITSVSF	710.372	5.7608	100	0.835724	0.0593131												60min after coincubation	342	353	IIIANNLRGCGL	1256.71	5.7589	100	4.80749	0.221947		60min after coincubation	272	278	GITSVSF	710.372	5.75709	100	0.80523	0.039082
90 min after coincubation	335	341	VFDAVTD	766.362	5.47339	100	0.376129	0.109902		90 min after coincubation	272	278	GITSVSF	710.372	5.77184	100	0.812411	0.0429609												90 min after coincubation	342	353	IIIANNLRGCGL	1256.71	5.76356	100	4.80506	0.185822		90 min after coincubation	272	278	GITSVSF	710.372	5.76321	100	0.798393	0.0577047
110 min after coincubation	335	341	VFDAVTD	766.362	5.46254	100	0.39411	0.0729029		110 min after coincubation	272	278	GITSVSF	710.372	5.76547	100	0.812977	0.0606349												110 min after coincubation	342	353	IIIANNLRGCGL	1256.71	5.77046	100	4.81297	0.242215		110 min after coincubation	272	278	GITSVSF	710.372	5.76876	100	0.812205	0.0610904
150 min after coincubation	335	341	VFDAVTD	766.362	5.46456	100	0.37768	0.102643		150 min after coincubation	272	278	GITSVSF	710.372	5.76626	100	0.827829	0.0762211												150 min after coincubation	342	353	IIIANNLRGCGL	1256.71	5.75965	100	4.88065	0.204478		150 min after coincubation	272	278	GITSVSF	710.372	5.75805	100	0.833491	0.034985
180 min after coincubation	335	341	VFDAVTD	766.362	5.46514	100	0.40484	0.0849916		180 min after coincubation	272	278	GITSVSF	710.372	5.76455	100	0.838513	0.0847554												180 min after coincubation	342	353	IIIANNLRGCGL	1256.71	5.74963	100	4.80264	0.257866		180 min after coincubation	272	278	GITSVSF	710.372	5.74659	100	0.80807	0.0889101
before coincubation	341	348	DVIIKNNL	928.546	4.70711	100	2.39457	0.254153		before coincubation	278	286	FSKSGRLLL	1020.62	5.03209	100	0.137354	0.0721639												before coincubation	342	354	IIIANNLRGCGLY	1419.78	5.75283	100	1.57983	0.169876		before coincubation	278	286	FSKSGRLLL	1020.62	5.05343	100	0.131254	0.0221535
10 s after coincubation	341	348	DVIIKNNL	928.546	4.65171	100	2.34817	0.171333		10 s after coincubation	278	286	FSKSGRLLL	1020.62	5.00105	100	0.108633	0.0639307												10 s after coincubation	342	354	IIIANNLRGCGLY	1419.78	5.73988	100	1.61641	0.113579		10 s after coincubation	278	286	FSKSGRLLL	1020.62	5.04546	100	0.157453	0.0455129
5 min after coincubation	341	348	DVIIKNNL	928.546	4.71833	100	2.32545	0.127787		5 min after coincubation	278	286	FSKSGRLLL	1020.62	5.05405	100	0.113716	0.0440023												5 min after coincubation	342	354	IIIANNLRGCGLY	1419.78	5.75969	100	1.50177	0.184097		5 min after coincubation	278	286	FSKSGRLLL	1020.62	5.06508	100	0.128359	0.0246467
20 min after coincubation	341	348	DVIIKNNL	928.546	4.71056	100	2.33279	0.146245		20 min after coincubation	278	286	FSKSGRLLL	1020.62	5.04681	100	0.146765	0.0589952												20 min after coincubation	342	354	IIIANNLRGCGLY	1419.78	5.76489	100	1.53489	0.0225479		20 min after coincubation	278	286	FSKSGRLLL	1020.62	5.07635	100	0.148963	0.013797
60min after coincubation	341	348	DVIIKNNL	928.546	4.72382	100	2.37287	0.130024		60min after coincubation	278	286	FSKSGRLLL	1020.62	5.06785	100	0.13645	0.0595628												60min after coincubation	342	354	IIIANNLRGCGLY	1419.78	5.75393	100	1.63551	0.0825412		60min after coincubation	278	286	FSKSGRLLL	1020.62	5.05575	100	0.148129	0.00820483
90 min after coincubation	341	348	DVIIKNNL	928.546	4.73421	100	2.3172	0.0795064		90 min after coincubation	278	286	FSKSGRLLL	1020.62	5.08084	100	0.151501	0.0284982												90 min after coincubation	342	354	IIIANNLRGCGLY	1419.78	5.76086	100	1.54474	0.0551109		90 min after coincubation	278	286	FSKSGRLLL	1020.62	5.0764	100	0.115426	0.0179032
110 min after coincubation	341	348	DVIIKNNL	928.546	4.73113	100	2.32864	0.0698874		110 min after coincubation	278	286	FSKSGRLLL	1020.62	5.07755	100	0.118554	0.0618304												110 min after coincubation	342	354	IIIANNLRGCGLY	1419.78	5.76394	100	1.65494	0.0253738		110 min after coincubation	278	286	FSKSGRLLL	1020.62	5.08522	100	0.124904	0.0108568
150 min after coincubation	341	348	DVIIKNNL	928.546	4.72965	100	2.3006	0.0975861		150 min after coincubation	278	286	FSKSGRLLL	1020.62	5.06977	100	0.116967	0.0689013												150 min after coincubation	342	354	IIIANNLRGCGLY	1419.78	5.75306	100	1.64616	0.069953		150 min after coincubation	278	286	FSKSGRLLL	1020.62	5.0742	100	0.128485	0.0379302
180 min after coincubation	341	348	DVIIKNNL	928.546	4.72893	100	2.31421	0.111059		180 min after coincubation	278	286	FSKSGRLLL	1020.62	5.07475	100	0.141014	0.080885												180 min after coincubation	342	354	IIIANNLRGCGLY	1419.78	5.74299	100	1.63049	0.104192		180 min after coincubation	278	286	FSKSGRLLL	1020.62	5.06318	100	0.142546	0.0084252
before coincubation	341	350	DVIIKNNLKE	1185.68	4.07955	100	3.63129	0.26987		before coincubation	279	288	SKSGRLLLAG	1001.61	4.43519	100	0.186528	0.0489921																						before coincubation	279	288	SKSGRLLLAG	1001.61	4.45226	100	0.155701	0.0287065
10 s after coincubation	341	350	DVIIKNNLKE	1185.68	4.02301	100	3.55049	0.0798388		10 s after coincubation	279	288	SKSGRLLLAG	1001.61	4.40243	100	0.182301	0.0365942																						10 s after coincubation	279	288	SKSGRLLLAG	1001.61	4.43628	100	0.186702	0.0441567
5 min after coincubation	341	350	DVIIKNNLKE	1185.68	4.05525	100	3.58016	0.130139		5 min after coincubation	279	288	SKSGRLLLAG	1001.61	4.44673	100	0.196561	0.0494388																						5 min after coincubation	279	288	SKSGRLLLAG	1001.61	4.45254	100	0.167261	0.0280121
20 min after coincubation	341	350	DVIIKNNLKE	1185.68	4.0558	100	3.53157	0.13668		20 min after coincubation	279	288	SKSGRLLLAG	1001.61	4.44311	100	0.204407	0.0519846																						20 min after coincubation	279	288	SKSGRLLLAG	1001.61	4.46349	100	0.163944	0.0239703
60min after coincubation	341	350	DVIIKNNLKE	1185.68	4.05846	100	3.60909	0.0940913		60min after coincubation	279	288	SKSGRLLLAG	1001.61	4.45866	100	0.197109	0.0453962																						60min after coincubation	279	288	SKSGRLLLAG	1001.61	4.4451	100	0.174253	0.025219
90 min after coincubation	341	350	DVIIKNNLKE	1185.68	4.06339	100	3.58502	0.127139		90 min after coincubation	279	288	SKSGRLLLAG	1001.61	4.4708	100	0.185138	0.0336845																						90 min after coincubation	279	288	SKSGRLLLAG	1001.61	4.46269	100	0.146387	0.00102013
110 min after coincubation	341	350	DVIIKNNLKE	1185.68	4.05912	100	3.50609	0.0264202		110 min after coincubation	279	288	SKSGRLLLAG	1001.61	4.46556	100	0.202796	0.0397634																						110 min after coincubation	279	288	SKSGRLLLAG	1001.61	4.47162	100	0.153721	0.0120406
150 min after coincubation	341	350	DVIIKNNLKE	1185.68	4.05388	100	3.55018	0.0857802		150 min after coincubation	279	288	SKSGRLLLAG	1001.61	4.45834	100	0.197572	0.043969																						150 min after coincubation	279	288	SKSGRLLLAG	1001.61	4.45932	100	0.168936	0.00903948
180 min after coincubation	341	350	DVIIKNNLKE	1185.68	4.05877	100	3.51454	0.12419		180 min after coincubation	279	288	SKSGRLLLAG	1001.61	4.4651	100	0.20568	0.0308395																						180 min after coincubation	279	288	SKSGRLLLAG	1001.61	4.45009	100	0.151118	0.0126395
before coincubation	341	353	DVIIKNNLKECGL	1458.8	5.35178	100	4.75081	0.37013		before coincubation	285	292	LLAGYDDF	913.43	6.34458	100	0.244892	0.0976668																						before coincubation	285	292	LLAGYDDF	913.43	6.34235	100	0.275096	0.0683833
10 s after coincubation	341	353	DVIIKNNLKECGL	1458.8	5.30694	100	4.7886	0.170704		10 s after coincubation	285	292	LLAGYDDF	913.43	6.3326	100	0.220076	0.00984226																						10 s after coincubation	285	292	LLAGYDDF	913.43	6.33861	100	0.265372	0.0772862
5 min after coincubation	341	353	DVIIKNNLKECGL	1458.8	5.35415	100	4.7491	0.236278		5 min after coincubation	285	292	LLAGYDDF	913.43	6.33564	100	0.241377	0.0465368																						5 min after coincubation	285	292	LLAGYDDF	913.43	6.34983	100	0.27767	0.0606096
20 min after coincubation	341	353	DVIIKNNLKECGL	1458.8	5.3513	100	4.84401	0.299228		20 min after coincubation	285	292	LLAGYDDF	913.43	6.33564	100	0.26264	0.0335156																						20 min after coincubation	285	292	LLAGYDDF	913.43	6.3536	100	0.253095	0.0331259
60min after coincubation	341	353	DVIIKNNLKECGL	1458.8	5.35064	100	4.79735	0.210215		60min after coincubation	285	292	LLAGYDDF	913.43	6.33295	100	0.214482	0.0472183																						60min after coincubation	285	292	LLAGYDDF	913.43	6.34542	100	0.263301	0.0592759
90 min after coincubation	341	353	DVIIKNNLKECGL	1458.8	5.59553	100	4.87614	0.288626		90 min after coincubation	285	292	LLAGYDDF	913.43	6.3421	100	0.262381	0.0539881																						90 min after coincubation	285	292	LLAGYDDF	913.43	6.34415	100	0.264893	0.0190402
110 min after coincubation	341	353	DVIIKNNLKECGL	1458.8	5.59629	100	4.78147	0.280418		110 min after coincubation	285	292	LLAGYDDF	913.43	6.33672	100	0.272896	0.0350786																						110 min after coincubation	285	292	LLAGYDDF	913.43	6.34471	100	0.263829	0.0718379
150 min after coincubation	341	353	DVIIKNNLKECGL	1458.8	5.59497	100	4.78146	0.249923		150 min after coincubation	285	292	LLAGYDDF	913.43	6.33519	100	0.227667	0.0218785																						150 min after coincubation	285	292	LLAGYDDF	913.43	6.33543	100	0.289089	0.0134392
180 min after coincubation	341	353	DVIIKNNLKECGL	1458.8	5.59562	100	4.85864	0.356997		180 min after coincubation	285	292	LLAGYDDF	913.43	6.33345	100	0.27202	0.00863247																						180 min after coincubation	285	292	LLAGYDDF	913.43	6.32468	100	0.30196	0.0220168
before coincubation	342	348	VIIKNNL	813.519	4.4374	100	2.35881	0.275399		before coincubation	293	308	NCNVWDALKADRAGVL	1744.88	6.17443	100	1.56766	0.160548																						before coincubation	293	308	NCNVWDALKADRAGVL	1744.88	6.1629	100	1.53211	0.120628
10 s after coincubation	342	348	VIIKNNL	813.519	4.37945	100	2.30128	0.177865		10 s after coincubation	293	308	NCNVWDALKADRAGVL	1744.88	6.16499	100	1.53965	0.128202																						10 s after coincubation	293	308	NCNVWDALKADRAGVL	1744.88	6.15855	100	1.6009	0.0748437
5 min after coincubation	342	348	VIIKNNL	813.519	4.44432	100	2.32069	0.149792		5 min after coincubation	293	308	NCNVWDALKADRAGVL	1744.88	6.1627	100	1.57698	0.13365																						5 min after coincubation	293	308	NCNVWDALKADRAGVL	1744.88	6.16829	100	1.6091	0.0790389
20 min after coincubation	342	348	VIIKNNL	813.519	4.44207	100	2.30832	0.165045		20 min after coincubation	293	308	NCNVWDALKADRAGVL	1744.88	6.16142	100	1.56161	0.167173																						20 min after coincubation	293	308	NCNVWDALKADRAGVL	1744.88	6.17196	100	1.57155	0.0151259
60min after coincubation	342	348	VIIKNNL	813.519	4.45205	100	2.32764	0.138919		60min after coincubation	293	308	NCNVWDALKADRAGVL	1744.88	6.15632	100	1.56482	0.105019																						60min after coincubation	293	308	NCNVWDALKADRAGVL	1744.88	6.16507	100	1.57703	0.0336053
90 min after coincubation	342	348	VIIKNNL	813.519	4.46253	100	2.31348	0.127886		90 min after coincubation	293	308	NCNVWDALKADRAGVL	1744.88	6.16564	100	1.54473	0.150295																						90 min after coincubation	293	308	NCNVWDALKADRAGVL	1744.88	6.1654	100	1.5307	0.073127
110 min after coincubation	342	348	VIIKNNL	813.519	4.45725	100	2.30957	0.106419		110 min after coincubation	293	308	NCNVWDALKADRAGVL	1744.88	6.1631	100	1.60033	0.105713																						110 min after coincubation	293	308	NCNVWDALKADRAGVL	1744.88	6.16648	100	1.5725	0.0166981
150 min after coincubation	342	348	VIIKNNL	813.519	4.45312	100	2.29177	0.147452		150 min after coincubation	293	308	NCNVWDALKADRAGVL	1744.88	6.15022	100	1.59574	0.182279																						150 min after coincubation	293	308	NCNVWDALKADRAGVL	1744.88	6.1556	100	1.61019	0.0540968
180 min after coincubation	342	348	VIIKNNL	813.519	4.45648	100	2.28817	0.140204		180 min after coincubation	293	308	NCNVWDALKADRAGVL	1744.88	6.15854	100	1.63841	0.12762																						180 min after coincubation	293	308	NCNVWDALKADRAGVL	1744.88	6.14464	100	1.61065	0.020402
before coincubation	342	350	VIIKNNLKE	1070.66	3.80217	100	3.37392	0.270565		before coincubation	309	318	AGHDNRVSCL	1071.5	4.07822	100	0.770598	0.171596																						before coincubation	309	318	AGHDNRVSCL	1071.5	4.08617	100	0.776452	0.198725
10 s after coincubation	342	350	VIIKNNLKE	1070.66	3.74945	100	3.3774	0.110436		10 s after coincubation	309	318	AGHDNRVSCL	1071.5	4.0335	100	0.71001	0.127561																						10 s after coincubation	309	318	AGHDNRVSCL	1071.5	4.06987	100	0.758071	0.186518
5 min after coincubation	342	350	VIIKNNLKE	1070.66	3.79283	100	3.35268	0.142984		5 min after coincubation	309	318	AGHDNRVSCL	1071.5	4.10012	100	0.746705	0.113864																						5 min after coincubation	309	318	AGHDNRVSCL	1071.5	4.09288	100	0.752924	0.162027
20 min after coincubation	342	350	VIIKNNLKE	1070.66	3.7785	100	3.351	0.169722		20 min after coincubation	309	318	AGHDNRVSCL	1071.5	4.08633	100	0.761211	0.122985																						20 min after coincubation	309	318	AGHDNRVSCL	1071.5	4.10766	100	0.768694	0.137099
60min after coincubation	342	350	VIIKNNLKE	1070.66	3.77607	100	3.34687	0.134898		60min after coincubation	309	318	AGHDNRVSCL	1071.5	4.1116	100	0.793563	0.123862																						60min after coincubation	309	318	AGHDNRVSCL	1071.5	4.08148	100	0.771454	0.149032
90 min after coincubation	342	350	VIIKNNLKE	1070.66	3.78009	100	3.33989	0.0932038		90 min after coincubation	309	318	AGHDNRVSCL	1071.5	4.12509	100	0.76743	0.0937188																						90 min after coincubation	309	318	AGHDNRVSCL	1071.5	4.10999	100	0.760145	0.128129
110 min after coincubation	342	350	VIIKNNLKE	1070.66	3.77524	100	3.32837	0.100832		110 min after coincubation	309	318	AGHDNRVSCL	1071.5	4.10781	100	0.795608	0.0886988																						110 min after coincubation	309	318	AGHDNRVSCL	1071.5	4.12096	100	0.778055	0.122154
150 min after coincubation	342	350	VIIKNNLKE	1070.66	3.77627	100	3.26656	0.146874		150 min after coincubation	309	318	AGHDNRVSCL	1071.5	4.1116	100	0.802069	0.113214																						150 min after coincubation	309	318	AGHDNRVSCL	1071.5	4.10773	100	0.807061	0.127731
180 min after coincubation	342	350	VIIKNNLKE	1070.66	3.77444	100	3.2641	0.120608		180 min after coincubation	309	318	AGHDNRVSCL	1071.5	4.11616	100	0.79554	0.132247																						180 min after coincubation	309	318	AGHDNRVSCL	1071.5	4.09771	100	0.794213	0.143403
										before coincubation	319	326	GVTDDGMA	765.308	4.07523	100	0.45191	0.0921105																						before coincubation	319	326	GVTDDGMA	765.308	4.0743	100	0.46534	0.108193
										10 s after coincubation	319	326	GVTDDGMA	765.308	4.05764	100	0.438119	0.0708454																						10 s after coincubation	319	326	GVTDDGMA	765.308	4.06639	100	0.47844	0.11219
										5 min after coincubation	319	326	GVTDDGMA	765.308	4.07695	100	0.465509	0.0841027																						5 min after coincubation	319	326	GVTDDGMA	765.308	4.07845	100	0.472442	0.103826
										20 min after coincubation	319	326	GVTDDGMA	765.308	4.07408	100	0.469723	0.0910652																						20 min after coincubation	319	326	GVTDDGMA	765.308	4.08638	100	0.473735	0.0946004
										60min after coincubation	319	326	GVTDDGMA	765.308	4.08244	100	0.461142	0.076636																						60min after coincubation	319	326	GVTDDGMA	765.308	4.07384	100	0.473764	0.106858
										90 min after coincubation	319	326	GVTDDGMA	765.308	4.09193	100	0.471322	0.0735773																						90 min after coincubation	319	326	GVTDDGMA	765.308	4.08532	100	0.457583	0.0883971
										110 min after coincubation	319	326	GVTDDGMA	765.308	4.08528	100	0.48914	0.0787801																						110 min after coincubation	319	326	GVTDDGMA	765.308	4.09345	100	0.464765	0.0773266
										150 min after coincubation	319	326	GVTDDGMA	765.308	4.07545	100	0.479954	0.076826																						150 min after coincubation	319	326	GVTDDGMA	765.308	4.08102	100	0.49082	0.101926
										180 min after coincubation	319	326	GVTDDGMA	765.308	4.08487	100	0.490325	0.104609																						180 min after coincubation	319	326	GVTDDGMA	765.308	4.0725	100	0.466002	0.0932421
										before coincubation	326	332	AVATGSW	691.341	5.23152	100	0.126429	0.0174359																						before coincubation	326	332	AVATGSW	691.341	5.23364	100	0.131457	0.0265738
										10 s after coincubation	326	332	AVATGSW	691.341	5.21348	100	0.184141	0.0592286																						10 s after coincubation	326	332	AVATGSW	691.341	5.21888	100	0.222654	0.0939652
										5 min after coincubation	326	332	AVATGSW	691.341	5.23566	100	0.250335	0.0787745																						5 min after coincubation	326	332	AVATGSW	691.341	5.23066	100	0.253626	0.194248
										20 min after coincubation	326	332	AVATGSW	691.341	5.23656	100	0.202628	0.092939																						20 min after coincubation	326	332	AVATGSW	691.341	5.24933	100	0.123774	0.0302578
										60min after coincubation	326	332	AVATGSW	691.341	5.24179	100	0.193524	0.0447987																						60min after coincubation	326	332	AVATGSW	691.341	5.23502	100	0.136534	0.0116216
										90 min after coincubation	326	332	AVATGSW	691.341	5.25172	100	0.16046	0.0303447																						90 min after coincubation	326	332	AVATGSW	691.341	5.24418	100	0.11911	0.0206702
										110 min after coincubation	326	332	AVATGSW	691.341	5.24737	100	0.18946	0.0442881																						110 min after coincubation	326	332	AVATGSW	691.341	5.25212	100	0.107721	0.0477248
										150 min after coincubation	326	332	AVATGSW	691.341	5.23752	100	0.159721	0.0471265																						150 min after coincubation	326	332	AVATGSW	691.341	5.24125	100	0.124577	0.0275735
										180 min after coincubation	326	332	AVATGSW	691.341	5.24421	100	0.194963	0.0535967																						180 min after coincubation	326	332	AVATGSW	691.341	5.22942	100	0.137018	0.0196735
Table S6-G. Deuterium uptake level of 100 sec pulsed labeling HDX-MS of β2AR upon Gi3 coupling. This data corresponds to Fig. 4c										Table S6-H. Deuterium uptake level of 100 sec pulsed labeling HDX-MS of β2AR upon GoA coupling
β2AR (Gi3 bound)										β2AR bound (GoA bound)
Protein state	Start	End	Sequence	Peptide mass (Da)	Retention time (min)	HDX time (sec)	Uptake (D)	Uptake SD (D)		Protein state	Start	End	Sequence	Peptide mass (Da)	Retention time (min)	HDX time (sec)	Uptake (D)	Uptake SD (D)
before coincubation	133	144	FAITSPFKYQSL	1401.74	6.24689	100	4.03197	0.451982		before coincubation	133	144	FAITSPFKYQSL	1401.74	6.2556	100	4.05872	0.405666
10 s after coincubation	133	144	FAITSPFKYQSL	1401.74	6.21501	100	3.17297	0.775564		10 s after coincubation	133	144	FAITSPFKYQSL	1401.74	6.2411	100	3.45309	0.991623
5 min after coincubation	133	144	FAITSPFKYQSL	1401.74	6.23757	100	3.56197	0.428731		5 min after coincubation	133	144	FAITSPFKYQSL	1401.74	6.25259	100	3.59782	0.633113
20 min after coincubation	133	144	FAITSPFKYQSL	1401.74	6.24077	100	3.57084	0.458737		20 min after coincubation	133	144	FAITSPFKYQSL	1401.74	6.25351	100	3.56017	0.513171
60min after coincubation	133	144	FAITSPFKYQSL	1401.74	6.23306	100	3.52839	0.440438		60min after coincubation	133	144	FAITSPFKYQSL	1401.74	6.24836	100	3.37466	0.518403
90 min after coincubation	133	144	FAITSPFKYQSL	1401.74	6.24174	100	3.622	0.183265		90 min after coincubation	133	144	FAITSPFKYQSL	1401.74	6.24552	100	3.44951	0.14371
110 min after coincubation	133	144	FAITSPFKYQSL	1401.74	6.23734	100	3.14523	0.272665		110 min after coincubation	133	144	FAITSPFKYQSL	1401.74	6.24592	100	3.40039	0.445147
150 min after coincubation	133	144	FAITSPFKYQSL	1401.74	6.23521	100	3.37188	0.649911		150 min after coincubation	133	144	FAITSPFKYQSL	1401.74	6.23694	100	3.63239	0.378001
180 min after coincubation	133	144	FAITSPFKYQSL	1401.74	6.23792	100	3.33258	0.541842		180 min after coincubation	133	144	FAITSPFKYQSL	1401.74	6.22804	100	3.36138	0.660682
before coincubation	145	155	LTKNKARVIIL	1268.84	4.62674	100	0.700783	0.0475041		before coincubation	145	155	LTKNKARVIIL	1268.84	4.63638	100	0.761549	0.0941338
10 s after coincubation	145	155	LTKNKARVIIL	1268.84	4.43452	100	0.578354	0.0857605		10 s after coincubation	145	155	LTKNKARVIIL	1268.84	4.50676	100	0.736173	0.0671697
5 min after coincubation	145	155	LTKNKARVIIL	1268.84	4.53133	100	0.570035	0.0430934		5 min after coincubation	145	155	LTKNKARVIIL	1268.84	4.53701	100	0.686957	0.0513516
20 min after coincubation	145	155	LTKNKARVIIL	1268.84	4.51724	100	0.630139	0.0632925		20 min after coincubation	145	155	LTKNKARVIIL	1268.84	4.55044	100	0.686149	0.0168684
60min after coincubation	145	155	LTKNKARVIIL	1268.84	4.54059	100	0.655616	0.0670216		60min after coincubation	145	155	LTKNKARVIIL	1268.84	4.5288	100	0.678547	0.03563
90 min after coincubation	145	155	LTKNKARVIIL	1268.84	4.55305	100	0.644002	0.0724968		90 min after coincubation	145	155	LTKNKARVIIL	1268.84	4.5518	100	0.672789	0.0666655
110 min after coincubation	145	155	LTKNKARVIIL	1268.84	4.54759	100	0.681592	0.0999917		110 min after coincubation	145	155	LTKNKARVIIL	1268.84	4.56163	100	0.648445	0.0152679
150 min after coincubation	145	155	LTKNKARVIIL	1268.84	4.56311	100	0.63457	0.0873432		150 min after coincubation	145	155	LTKNKARVIIL	1268.84	4.54767	100	0.719831	0.00836578
180 min after coincubation	145	155	LTKNKARVIIL	1268.84	4.55751	100	0.613592	0.0971367		180 min after coincubation	145	155	LTKNKARVIIL	1268.84	4.53759	100	0.625186	0.0278994
before coincubation	157	163	VWIVSGL	773.456	6.91399	100	-0.0100047	0.0780655		before coincubation	157	163	VWIVSGL	773.456	6.9252	100	-0.023535	0.0732682
10 s after coincubation	157	163	VWIVSGL	773.456	6.91094	100	0.0795597	0.0387122		10 s after coincubation	157	163	VWIVSGL	773.456	6.91999	100	0.0382847	0.0308388
5 min after coincubation	157	163	VWIVSGL	773.456	6.91621	100	0.046858	0.015033		5 min after coincubation	157	163	VWIVSGL	773.456	6.92907	100	0.0323963	0.0177758
20 min after coincubation	157	163	VWIVSGL	773.456	6.91925	100	0.0188643	0.0177435		20 min after coincubation	157	163	VWIVSGL	773.456	6.92874	100	0.0273537	0.00745576
60min after coincubation	157	163	VWIVSGL	773.456	6.91334	100	0.0365233	0.00526535		60min after coincubation	157	163	VWIVSGL	773.456	6.92632	100	0.0348733	0.00304642
90 min after coincubation	157	163	VWIVSGL	773.456	6.92018	100	0.0474893	0.0351458		90 min after coincubation	157	163	VWIVSGL	773.456	6.92075	100	0.0212557	0.02414
110 min after coincubation	157	163	VWIVSGL	773.456	6.91515	100	0.0258627	0.0253424		110 min after coincubation	157	163	VWIVSGL	773.456	6.91862	100	0.00963333	0.0157266
150 min after coincubation	157	163	VWIVSGL	773.456	6.91255	100	0.0166287	0.0223262		150 min after coincubation	157	163	VWIVSGL	773.456	6.90937	100	0.00757667	0.0363824
180 min after coincubation	157	163	VWIVSGL	773.456	6.91319	100	0.0419633	0.0179435		180 min after coincubation	157	163	VWIVSGL	773.456	6.89976	100	-0.00898533	0.0642364
before coincubation	209	215	YVPLVIM	834.479	6.92044	100	-0.052464	0.071136		before coincubation	209	215	YVPLVIM	834.479	6.93116	100	-0.0911507	0.0632374
10 s after coincubation	209	215	YVPLVIM	834.479	6.90854	100	0.0438973	0.0636107		10 s after coincubation	209	215	YVPLVIM	834.479	6.92107	100	-0.0149457	0.0305868
5 min after coincubation	209	215	YVPLVIM	834.479	6.91791	100	0.0458647	0.0231276		5 min after coincubation	209	215	YVPLVIM	834.479	6.92997	100	-0.00423267	0.0388554
20 min after coincubation	209	215	YVPLVIM	834.479	6.92041	100	0.0704597	0.0592787		20 min after coincubation	209	215	YVPLVIM	834.479	6.93069	100	0.00875167	0.0344718
60min after coincubation	209	215	YVPLVIM	834.479	6.91616	100	0.0121883	0.0240657		60min after coincubation	209	215	YVPLVIM	834.479	6.9276	100	-0.00185933	0.0445886
90 min after coincubation	209	215	YVPLVIM	834.479	6.92589	100	0.0559963	0.0650481		90 min after coincubation	209	215	YVPLVIM	834.479	6.92171	100	0.0185757	0.0598876
110 min after coincubation	209	215	YVPLVIM	834.479	6.91954	100	-0.027991	0.100814		110 min after coincubation	209	215	YVPLVIM	834.479	6.92028	100	0.0154413	0.0544383
150 min after coincubation	209	215	YVPLVIM	834.479	6.91581	100	0.0278563	0.098078		150 min after coincubation	209	215	YVPLVIM	834.479	6.91092	100	-0.016405	0.151242
180 min after coincubation	209	215	YVPLVIM	834.479	6.91801	100	0.0622653	0.0375579		180 min after coincubation	209	215	YVPLVIM	834.479	6.90221	100	0.034298	0.0719328
before coincubation	223	240	FQEAKRQLQKIDKSEGRF	2208.19	4.04758	100	9.05858	0.587303		before coincubation	223	240	FQEAKRQLQKIDKSEGRF	2208.19	4.05683	100	9.19181	0.612137
10 s after coincubation	223	240	FQEAKRQLQKIDKSEGRF	2208.19	3.98343	100	8.75558	0.177703		10 s after coincubation	223	240	FQEAKRQLQKIDKSEGRF	2208.19	4.00497	100	9.00987	0.58496
5 min after coincubation	223	240	FQEAKRQLQKIDKSEGRF	2208.19	4.01643	100	8.71558	0.380876		5 min after coincubation	223	240	FQEAKRQLQKIDKSEGRF	2208.19	4.01656	100	8.94626	0.613033
20 min after coincubation	223	240	FQEAKRQLQKIDKSEGRF	2208.19	4.01614	100	8.72799	0.389363		20 min after coincubation	223	240	FQEAKRQLQKIDKSEGRF	2208.19	4.02157	100	9.0272	0.457187
60min after coincubation	223	240	FQEAKRQLQKIDKSEGRF	2208.19	4.01634	100	8.9154	0.273158		60min after coincubation	223	240	FQEAKRQLQKIDKSEGRF	2208.19	4.01357	100	8.93633	0.549091
90 min after coincubation	223	240	FQEAKRQLQKIDKSEGRF	2208.19	4.02412	100	8.84453	0.13907		90 min after coincubation	223	240	FQEAKRQLQKIDKSEGRF	2208.19	4.01564	100	9.00662	0.329209
110 min after coincubation	223	240	FQEAKRQLQKIDKSEGRF	2208.19	4.01898	100	8.95967	0.215619		110 min after coincubation	223	240	FQEAKRQLQKIDKSEGRF	2208.19	4.02193	100	9.03707	0.359401
150 min after coincubation	223	240	FQEAKRQLQKIDKSEGRF	2208.19	4.01926	100	8.95486	0.431639		150 min after coincubation	223	240	FQEAKRQLQKIDKSEGRF	2208.19	4.01106	100	9.09019	0.33831
180 min after coincubation	223	240	FQEAKRQLQKIDKSEGRF	2208.19	4.01683	100	8.68687	0.297142		180 min after coincubation	223	240	FQEAKRQLQKIDKSEGRF	2208.19	4.00648	100	8.99579	0.559368
before coincubation	316	326	YVNSGFNPLIY	1286.64	6.71342	100	-0.01154	0.170434		before coincubation	316	326	YVNSGFNPLIY	1286.64	6.72483	100	-0.01154	0.170434
10 s after coincubation	316	326	YVNSGFNPLIY	1286.64	6.70463	100	0.0707967	0.0544507		10 s after coincubation	316	326	YVNSGFNPLIY	1286.64	6.71724	100	-0.120579	0.22998
5 min after coincubation	316	326	YVNSGFNPLIY	1286.64	6.7086	100	-0.107887	0.245192		5 min after coincubation	316	326	YVNSGFNPLIY	1286.64	6.72245	100	-0.0757577	0.199771
20 min after coincubation	316	326	YVNSGFNPLIY	1286.64	6.71378	100	0.0975965	0.0826502		20 min after coincubation	316	326	YVNSGFNPLIY	1286.64	6.72396	100	-0.022085	0.171619
60min after coincubation	316	326	YVNSGFNPLIY	1286.64	6.70581	100	-0.008113	0.249644		60min after coincubation	316	326	YVNSGFNPLIY	1286.64	6.72042	100	-0.092176	0.222651
90 min after coincubation	316	326	YVNSGFNPLIY	1286.64	6.71294	100	-0.209217	0.219985		90 min after coincubation	316	326	YVNSGFNPLIY	1286.64	6.71341	100	-0.15755	0.210459
110 min after coincubation	316	326	YVNSGFNPLIY	1286.64	6.70927	100	-0.165288	0.20198		110 min after coincubation	316	326	YVNSGFNPLIY	1286.64	6.71467	100	-0.154788	0.212506
150 min after coincubation	316	326	YVNSGFNPLIY	1286.64	6.71401	100	-0.144916	0.159935		150 min after coincubation	316	326	YVNSGFNPLIY	1286.64	6.70518	100	-0.0470457	0.263679
180 min after coincubation	316	326	YVNSGFNPLIY	1286.64	6.70497	100	-0.0869183	0.221305		180 min after coincubation	316	326	YVNSGFNPLIY	1286.64	6.69344	100	-0.159278	0.219159
before coincubation	333	339	RIAFQEL	876.494	5.62356	100	1.12514	0.0258664		before coincubation	333	339	RIAFQEL	876.494	5.634	100	1.2601	0.113243
10 s after coincubation	333	339	RIAFQEL	876.494	5.50783	100	0.925727	0.0462315		10 s after coincubation	333	339	RIAFQEL	876.494	5.54724	100	1.17113	0.0079717
5 min after coincubation	333	339	RIAFQEL	876.494	5.56995	100	0.80747	0.141082		5 min after coincubation	333	339	RIAFQEL	876.494	5.56784	100	1.08886	0.0200952
20 min after coincubation	333	339	RIAFQEL	876.494	5.5634	100	0.865327	0.138646		20 min after coincubation	333	339	RIAFQEL	876.494	5.5754	100	1.10503	0.0493536
60min after coincubation	333	339	RIAFQEL	876.494	5.5695	100	0.892707	0.169762		60min after coincubation	333	339	RIAFQEL	876.494	5.56061	100	1.12678	0.0727381
90 min after coincubation	333	339	RIAFQEL	876.494	5.57948	100	0.835787	0.139986		90 min after coincubation	333	339	RIAFQEL	876.494	5.56928	100	1.11216	0.0325442
110 min after coincubation	333	339	RIAFQEL	876.494	5.5759	100	0.843651	0.147135		110 min after coincubation	333	339	RIAFQEL	876.494	5.57558	100	1.11157	0.0814982
150 min after coincubation	333	339	RIAFQEL	876.494	5.57373	100	0.881194	0.171405		150 min after coincubation	333	339	RIAFQEL	876.494	5.56556	100	1.12027	0.0746056
180 min after coincubation	333	339	RIAFQEL	876.494	5.57193	100	0.86452	0.163828		180 min after coincubation	333	339	RIAFQEL	876.494	5.5533	100	1.13097	0.0485161
before coincubation	377	386	LAEDLPGTED	1059.48	4.64578	100	2.9828	0.401111		before coincubation	377	386	LAEDLPGTED	1059.48	4.65384	100	2.84833	0.237787
10 s after coincubation	377	386	LAEDLPGTED	1059.48	4.56761	100	2.86704	0.468501		10 s after coincubation	377	386	LAEDLPGTED	1059.48	4.60739	100	2.7163	0.25529
5 min after coincubation	377	386	LAEDLPGTED	1059.48	4.61624	100	2.93194	0.451055		5 min after coincubation	377	386	LAEDLPGTED	1059.48	4.62301	100	2.69134	0.253636
20 min after coincubation	377	386	LAEDLPGTED	1059.48	4.61438	100	2.94662	0.525025		20 min after coincubation	377	386	LAEDLPGTED	1059.48	4.63308	100	2.68208	0.235692
60min after coincubation	377	386	LAEDLPGTED	1059.48	4.61704	100	2.98097	0.474724		60min after coincubation	377	386	LAEDLPGTED	1059.48	4.61864	100	2.66204	0.234371
90 min after coincubation	377	386	LAEDLPGTED	1059.48	4.62425	100	2.94978	0.446231		90 min after coincubation	377	386	LAEDLPGTED	1059.48	4.62221	100	2.66844	0.163435
110 min after coincubation	377	386	LAEDLPGTED	1059.48	4.62	100	2.99428	0.484228		110 min after coincubation	377	386	LAEDLPGTED	1059.48	4.62598	100	2.71045	0.161756
150 min after coincubation	377	386	LAEDLPGTED	1059.48	4.60826	100	2.98831	0.504967		150 min after coincubation	377	386	LAEDLPGTED	1059.48	4.61586	100	2.76302	0.157877
180 min after coincubation	377	386	LAEDLPGTED	1059.48	4.61793	100	3.01306	0.547156		180 min after coincubation	377	386	LAEDLPGTED	1059.48	4.60905	100	2.71784	0.226276
before coincubation	377	387	LAEDLPGTEDF	1206.55	5.91566	100	4.39317	1.82715		before coincubation	377	387	LAEDLPGTEDF	1206.55	5.92509	100	3.38349	0.24372
10 s after coincubation	377	387	LAEDLPGTEDF	1206.55	5.87354	100	4.29502	1.87046		10 s after coincubation	377	387	LAEDLPGTEDF	1206.55	5.89064	100	3.22717	0.370299
5 min after coincubation	377	387	LAEDLPGTEDF	1206.55	5.89508	100	4.53423	2.1976		5 min after coincubation	377	387	LAEDLPGTEDF	1206.55	5.90236	100	3.18244	0.313323
20 min after coincubation	377	387	LAEDLPGTEDF	1206.55	5.89393	100	4.3994	1.99605		20 min after coincubation	377	387	LAEDLPGTEDF	1206.55	5.90494	100	3.20449	0.29116
60min after coincubation	377	387	LAEDLPGTEDF	1206.55	5.89293	100	4.56109	2.18733		60min after coincubation	377	387	LAEDLPGTEDF	1206.55	5.89897	100	3.15549	0.323778
90 min after coincubation	377	387	LAEDLPGTEDF	1206.55	5.8989	100	4.42469	2.03199		90 min after coincubation	377	387	LAEDLPGTEDF	1206.55	5.89592	100	3.15438	0.223871
110 min after coincubation	377	387	LAEDLPGTEDF	1206.55	5.89503	100	4.57614	2.26514		110 min after coincubation	377	387	LAEDLPGTEDF	1206.55	5.90065	100	3.23239	0.221507
150 min after coincubation	377	387	LAEDLPGTEDF	1206.55	5.90519	100	4.57522	2.21457		150 min after coincubation	377	387	LAEDLPGTEDF	1206.55	5.89038	100	3.26944	0.230715
180 min after coincubation	377	387	LAEDLPGTEDF	1206.55	5.89293	100	4.51095	2.12681		180 min after coincubation	377	387	LAEDLPGTEDF	1206.55	5.87947	100	3.2513	0.304079
before coincubation	388	405	VGHQGTVPSDNIDSQGRN	1880.88	3.50902	100	6.29275	0.627995		before coincubation	388	405	VGHQGTVPSDNIDSQGRN	1880.88	3.51749	100	6.30915	0.487501
10 s after coincubation	388	405	VGHQGTVPSDNIDSQGRN	1880.88	3.46889	100	5.90788	0.471732		10 s after coincubation	388	405	VGHQGTVPSDNIDSQGRN	1880.88	3.48986	100	6.16923	0.56171
5 min after coincubation	388	405	VGHQGTVPSDNIDSQGRN	1880.88	3.49666	100	5.86023	0.306755		5 min after coincubation	388	405	VGHQGTVPSDNIDSQGRN	1880.88	3.49961	100	5.92629	0.611075
20 min after coincubation	388	405	VGHQGTVPSDNIDSQGRN	1880.88	3.49493	100	5.78488	0.325116		20 min after coincubation	388	405	VGHQGTVPSDNIDSQGRN	1880.88	3.50284	100	6.10415	0.525044
60min after coincubation	388	405	VGHQGTVPSDNIDSQGRN	1880.88	3.49117	100	6.17366	0.505713		60min after coincubation	388	405	VGHQGTVPSDNIDSQGRN	1880.88	3.49865	100	5.81346	0.472701
90 min after coincubation	388	405	VGHQGTVPSDNIDSQGRN	1880.88	3.49546	100	6.07895	0.428235		90 min after coincubation	388	405	VGHQGTVPSDNIDSQGRN	1880.88	3.49927	100	5.949	0.492655
110 min after coincubation	388	405	VGHQGTVPSDNIDSQGRN	1880.88	3.49109	100	6.0012	0.285576		110 min after coincubation	388	405	VGHQGTVPSDNIDSQGRN	1880.88	3.50309	100	6.12186	0.301812
150 min after coincubation	388	405	VGHQGTVPSDNIDSQGRN	1880.88	3.49234	100	6.27942	0.761536		150 min after coincubation	388	405	VGHQGTVPSDNIDSQGRN	1880.88	3.49134	100	6.12142	0.359403
180 min after coincubation	388	405	VGHQGTVPSDNIDSQGRN	1880.88	3.48811	100	6.19947	0.699225		180 min after coincubation	388	405	VGHQGTVPSDNIDSQGRN	1880.88	3.48719	100	5.91017	0.450347
[truncated: 9 more columns]
