# Supplementary material for: Structural mechanism underlying primary and secondary coupling between GPCRs and the Gi/o family
Source: Nat Commun. 2020 Jun 22;11:3160. doi: 10.1038/s41467-020-16975-2 (PMC7308389; doi:10.1038/s41467-020-16975-2)
Supplement: Supplementary file 5 — Source Data [file 41467_2020_16975_MOESM5_ESM.xlsx]

## Sheet: Figure 1b
Figure 1b	[3H]GDP counts (% of initial)
	M2R-Gi3			M2R-GoA			β2AR-Gi3			β2AR-GoA			Gi3 alone			GoA alone
Time	Measurement 1	Measurement 2	Measurement 3	Measurement 1	Measurement 2	Measurement 3	Measurement 1	Measurement 2	Measurement 3	Measurement 1	Measurement 2	Measurement 3	Measurement 1	Measurement 2	Measurement 3	Measurement 1	Measurement 2	Measurement 3
Initial	99.8356	99.0388	101.126	99.4537	102.164	98.3821	99.8356	99.0388	101.126	99.4537	102.164	98.3821	99.8356	99.0388	101.126	99.4537	102.164	98.3821
10 sec	55.4319	59.8963	56.7978	39.3282	38.8092	40.0929	92.298	93.588	89.933	102.06	99.6915	99.7277	98.0144	99.6965	98.1915	91.7792	94.3636	93.6072
5 min	37.8525	31.0231	31.7567	39.0429	36.4183	37.6582	60.8954	71.6074	64.6769	73.4115	75.1195	75.6688	96.5853	99.4815	96.1806	88.2807	86.6418	85.8224
20 min	32.6293	25.8252	25.4584	35.8897	36.3566	36.569	45.6684	51.5872	49.4499	67.7547	70.9394	71.9686	99.5194	103.781	101.113	86.7364	85.7278	88.8008
60 min	26.7358	26.3058	26.799	33.0217	27.1325	29.8094	45.6684	51.5872	49.4499	69.0223	70.924	72.0006	98.3053	96.8635	92.7153	86.0272	83.6949	81.2365

## Sheet: Figure 3b,c
Figure 3b	[3H]GDP counts (% of initial)
	M2R-Gi3_Δ5			b2AR-Gi3_Δ5			Gi3_Δ5 alone			Gi3_WT alone				b2AR-Gi3_WT			M2R-Gi3_WT
Time	Measurement 1	Measurement 2	Measurement 3	Measurement 1	Measurement 2	Measurement 3	Measurement 1	Measurement 2	Measurement 3	Measurement 1	Measurement 2	Measurement 3	Measurement 4	Measurement 1	Measurement 2	Measurement 3	Measurement 1	Measurement 2	Measurement 3	Measurement 4
Initial	93.6496	104.069	102.282	101.961	93.7023	104.337	93.4273	100.361	106.212	99.8356	99.0388	101.126	93.7683	99.8356	99.0388	101.126	99.8356	99.0388	101.126	97.0588
10 sec	72.6603	78.4906	69.8132	82.8036	84.7545	79.4005	103.109	102.297	107.919	98.0144	99.6965	98.1915	101.683	92.298	93.588	89.933	55.4319	59.8963	56.7978	52.5014
5 min	73.3114	77.4306	68.0565	69.0446	75.7481	66.0375	93.927	91.47	91.2618	96.5853	99.4815	96.1806	95.6966	60.8954	71.6074	64.6769	37.8525	31.0231	31.7567	37.2457
20 min	60.8177	60.4846	70.6158	55.6816	50.1516	55.8869	83.2662	85.9731	96.3423	99.5194	103.781	101.113	87.3225	45.6684	51.5872	49.4499	32.6293	25.8252	25.4584	34.7719
Figure 3c	[3H]GDP counts (% of initial)
	M1R-Gi3_Δ5			M1R-Gi3_WT			Gi3_WT alone						Gi3_Δ5 alone
Time	Measurement 1	Measurement 2	Measurement 3	Measurement 1	Measurement 2	Measurement 3	Measurement 1	Measurement 2	Measurement 3	Measurement 4	Measurement 5	Measurement 6	Measurement 1	Measurement 2	Measurement 3	Measurement 4	Measurement 5	Measurement 6
initial	99.9852	99.9923	100	100	99.9986	99.9979	86.0656	90.1639	124.59	100.273	99.9703	99.9839	69.171	143.005	87.8238	101.486	99.9998	99.973
10 sec	64.1058	93.6532	66.4	101.725		104.248	121.311	116.393	99.1803				98.1865	109.585	114.767
5 min	83.2074	61.5004	74.8444		97.6521	110.885	120.492	131.967	88.5246	112.295	84.4344	102.469	124.352	103.368	91.9689	92.1444	99.6645	91.3379
20 min	84.8447	74.3336	82.4	106.537	96.5647	109.835	85.2459	84.4262	86.0656	113.661	102.132	94.8191	110.622	102.332	70.7254	111.147	101.945	105.405

## Sheet: Figure 3d,e
Figure 3d	Bodipy fluorescence (% of maximum of each sample)									Figure 3e	Bodipy fluorescence (% of maximum of Gαi3)
	Gi3 WT				Gi3 Δ5						Gi3 WT				Gi3 Δ5
Time	Measurement 1	Measurement 2	Measurement 3	Measurement 4	Measurement 2	Measurement 3	Measurement 4			Time	Measurement 1	Measurement 2	Measurement 3	Measurement 4	Measurement 2	Measurement 3	Measurement 4
0	-0.00750466	-1.1789	-2.27857	-3.53206	-0.99185	-3.84671	-1.92691			0	-0.06673	-1.21666	-2.11883	-3.44416	-0.84082	-3.32986	-2.96529
6.97	-0.19093	-0.85884	-1.11718	-2.37806	-0.46556	-1.88809	-1.75744			6.97	-0.14022	-0.91861	-1.12755	-2.35804	-0.44901	-1.29449	-3.02186
16.97	-0.0426279	-0.5152	-1.72719	-1.4164	-0.20641	-1.88153	-1.32724			16.97	-0.03965	-0.46652	-2.04845	-1.38506	-0.05049	-1.79307	-2.35435
26.97	-0.124582	0.141761	-0.38397	-0.3529	-0.65296	-0.17182	-0.91658			26.97	0.002897	0.03246	-0.15385	-0.37248	-0.64994	-0.26215	-1.45208
36.97	0.456906	0.081118	0.20846	-0.0644	-0.46556	-1.09546	-0.47333			36.97	0.540567	0.129577	-0.06001	-0.11792	-0.36528	-1.32969	-2.28081
46.97	-0.222143	-0.38718	0.114599	-0.71493	-1.0397	-0.36834	-0.48637			46.97	-0.23306	-0.25889	0.110097	-0.5139	-0.86761	-0.21522	-1.33611
56.97	-0.323614	0.394438	1.32292	0.291983	0.33184	1.44617	-0.74059			56.97	-0.32589	0.528089	1.3712	0.198862	0.14039	1.52686	-1.4747
66.97	0.00810176	-0.00648	0.5428	-0.34725	-0.05092	0.136044	0.889005			66.97	0.072524	-0.02447	0.567615	-0.65533	0.036576	0.13085	-0.25565
76.97	-0.0738524	0.195662	0.789155	0.535223	0.575058	2.84799	1.33224			76.97	-0.1789	0.102786	1.04273	0.498676	0.468577	2.31285	-0.36596
86.97	0.53495	0.775133	0.067685	1.07828	0.786363	1.24311	0.726034			86.97	0.412919	0.943345	0.13356	1.28498	0.572391	1.02829	0.527829
96.97	0.214942	-0.12102	1.17629	1.82499	0.283996	-0.17839	0.79123			96.97	0.146018	-0.10484	1.27735	1.86198	0.31453	-0.29147	0.185588
106.97	0.328121	0.444974	0.71289	2.00602	1.08939	1.28896	2.25785			106.97	0.293007	0.357298	0.655599	1.89592	0.984298	1.3333	0.295897
116.97	-0.557768	1.03455	0.572116	3.06951	0.806303	2.46807	1.63209			116.97	-0.48449	0.896461	0.350587	3.10649	0.706344	2.18381	0.355294
126.97	-7.47314	-2.17951	-1.38113	-5.28003	-2.41523	-6.58488	1.73638			126.97	-8.02912	-2.16644	-1.38112	-5.28004	-2.02863	-5.89629	0.381185
133.92	-6.29456	-1.8864	-1.3342	-4.4315	-2.29961	-5.18303	1.5995			133.92	-7.00793	-1.87509	-1.3342	-4.43151	-1.93151	-4.64105	0.522607
143.92	-6.56774	-2.54673	-0.97053	-5.10467	-1.89293	-4.2594	0.999803			143.92	-7.30191	-2.53147	-0.97053	-5.10468	-1.58993	-3.814	-0.37966
153.92	-6.07601	-1.92346	0.061808	-5.40449	-2.04045	-5.7595	-0.7145			153.92	-5.85136	-1.91193	0.061818	-5.40449	-1.71384	-5.15722	-1.26779
163.92	-6.22821	-2.69834	-0.69485	-5.59682	-1.84109	-3.76156	2.5642			163.92	-6.36969	-2.68216	-0.69485	-5.59682	-1.54639	-3.36821	0.10117
173.92	-6.12675	-1.59666	-1.01746	-5.26873	-1.64175	-4.62624	3.5615			173.92	-6.07958	-1.58709	-1.01745	-5.26873	-1.37895	-4.14247	0.791309
183.92	-5.65844	-1.20586	-0.37811	-3.43023	-1.80123	-3.85982	5.19109			183.92	-5.64248	-1.19863	-0.3781	-3.43024	-1.51291	-3.4562	1.65964
193.92	-4.46425	-1.49222	-1.02919	-4.72567	-2.01653	-4.18079	4.15468			193.92	-5.2518	-1.48328	-1.02919	-4.72567	-1.69374	-3.74361	1.41356
203.92	-4.3901	-0.86895	-0.81216	-3.50944	-2.10424	-3.12616	5.71908			203.92	-4.20354	-0.86374	-0.81216	-3.50944	-1.76742	-2.79925	1.11092
213.92	-3.7735	0.175448	0.912333	-4.85011	-1.76932	-3.87947	7.08139			213.92	-4.23448	0.174398	0.91233	-4.85012	-1.48612	-3.47379	2.94658
223.92	-4.49938	-0.11766	-0.208	-3.8432	-1.41049	-4.15459	6.65771			223.92	-4.24609	-0.11695	-0.208	-3.84319	-1.18472	-3.72015	2.83061
233.92	-1.84952	0.583098	-0.38397	-2.6609	-0.56923	-1.9929	6.89889			233.92	-3.13593	0.579607	-0.38397	-2.66091	-0.47811	-1.7845	2.58454
243.92	-2.89151	0.155233	0.871262	-3.23225	-0.27418	-1.88153	6.35786			243.92	-3.4067	0.154305	0.871271	-3.23225	-0.2303	-1.68478	2.47988
253.92	-2.34515	1.28386	1.29358	-3.38499	0.000923	-2.0322	6.81416			253.92	-3.00828	1.27617	1.2936	-3.38499	0.00077	-1.81969	2.82213
263.92	-1.76756	2.45291	1.65726	-2.24229	0.483352	-0.74829	5.49093			263.92	-2.35844	2.43821	1.65726	-2.2423	0.40598	-0.67003	1.92834
273.92	-1.24072	2.45291	2.04439	-3.00032	0.583024	-2.09115	6.5469			273.92	-2.28108	2.43821	2.04439	-3.00032	0.489701	-1.87248	3.81208
283.92	-1.25242	2.5742	1.50475	-2.38937	0.969775	-0.10632	6.68378			283.92	-1.61963	2.55877	1.50476	-2.38938	0.814539	-0.0952	3.16719
293.92	-0.955831	3.47711	2.92423	-1.98773	1.77117	-0.55177	7.3682			293.92	-1.49971	3.45626	2.92423	-1.98774	1.48766	-0.49407	3.53206
303.92	0.17201	3.98246	3.23511	-0.73191	2.66028	-0.5059	5.82988			303.92	-0.67967	3.95859	3.23511	-0.73191	2.23445	-0.45301	3.02294
313.92	0.675443	4.24525	3.42868	-0.5509	1.38044	-0.09321	7.04881			313.92	-0.30059	4.2198	3.42868	-0.55089	1.15947	-0.08347	4.44848
323.92	1.10083	3.92182	3.80407	-0.04178	3.09088	1.6951	6.69682			323.92	0.171318	3.89831	3.80407	-0.04178	2.59612	1.51784	3.78662
333.92	0.730083	4.67985	4.67217	0.037424	1.70737	1.10555	7.84404			333.92	0.546526	4.6518	4.67218	0.03742	1.43407	0.989932	4.9378
343.92	1.10473	5.229	5.49336	0.76716	1.75123	0.935224	5.75166			343.92	0.58134	5.19766	5.49337	0.767157	1.47091	0.837427	3.65086
353.92	2.04135	5.86575	4.5314	1.12919	2.34929	2.33705	6.75549			353.92	0.875317	5.83059	4.53141	1.1292	1.97324	2.09267	4.43716
363.92	3.08724	5.72425	6.26176	2.01167	2.59249	2.06848	6.5143			363.92	1.91584	5.68994	6.26176	2.01167	2.17752	1.85218	4.42019
373.92	3.38774	6.35763	5.48163	1.94378	3.56933	3.97471	7.34214			373.92	3.29677	6.31952	5.48164	1.94379	2.99798	3.55907	5.7835
383.92	3.27456	6.76865	6.22657	3.23355	3.35004	3.79784	8.67839			383.92	2.57343	6.72808	6.22657	3.23355	2.8138	3.4007	5.27721
393.92	4.86681	7.63786	6.65475	2.02864	4.44647	5.50099	9.49318			393.92	4.21351	7.59208	6.65476	2.02864	3.73473	4.92575	6.26716
403.92	3.97702	7.5031	7.34103	2.79231	4.18732	6.17571	10.2689			403.92	2.77844	7.45813	7.34103	2.79232	3.51705	5.52991	6.5896
413.92	4.51949	8.57109	7.50526	3.61257	5.46317	5.81542	9.19333			413.92	3.05307	8.51971	7.50527	3.61256	4.58868	5.2073	6.61506
423.92	4.63266	9.35607	8.63734	4.93061	6.20078	7.21726	10.2754			423.92	3.66811	9.29999	8.63733	4.93062	5.20822	6.46254	7.31934
433.92	4.54681	9.77046	8.02145	4.6704	6.81079	6.23467	9.64962			433.92	3.56367	9.7119	8.02144	4.6704	5.72059	5.5827	7.55976
443.92	5.8893	9.02591	9.81044	4.60817	6.53569	7.7544	9.9299			443.92	5.60217	8.9718	9.81045	4.60817	5.48952	6.94352	7.2854
453.92	5.83466	11.0608	9.23563	5.51328	5.89776	8.41602	10.8555			453.92	5.35848	10.9945	9.23563	5.51327	4.95371	7.53595	8.12827
463.92	7.02495	10.5116	10.6199	4.50635	6.85465	7.31552	11.729			463.92	6.52279	10.4486	10.6199	4.50635	5.75743	6.55053	8.77315
473.92	6.77517	10.4577	10.9015	4.63646	7.15368	9.47722	11.931			473.92	6.1205	10.3951	10.9015	4.63646	6.00859	8.48618	9.08428
483.92	7.78204	11.9839	9.34121	7.11982	7.71186	8.9204	11.7876			483.92	7.09527	11.9121	9.34121	7.11982	6.47743	7.9876	8.89195
493.92	7.04836	10.7812	10.3853	7.21599	8.60895	8.99246	10.6926			493.92	6.89413	10.7165	10.3853	7.21599	7.23092	8.05212	8.62325
503.92	7.23959	13.2237	11.6874	7.24993	8.71261	10.224	11.6638			503.92	6.14758	13.1445	11.6875	7.24993	7.31799	9.15485	9.37561
513.92	8.34401	12.3949	11.8986	6.98972	10.6742	12.7001	12.8697			513.92	7.9772	12.3206	11.8986	6.98972	8.96562	11.372	10.4872
523.92	9.0816	13.0283	12.3385	7.45923	9.84094	12.3267	11.9571			523.92	8.61931	12.9502	12.3385	7.45924	8.26571	11.0377	9.98938
533.92	8.89428	13.3922	14.6144	8.52838	9.74925	11.4358	11.8789			533.92	7.75672	13.3119	14.6144	8.52839	8.18869	10.24	10.5013
543.92	9.03477	14.3355	11.969	8.59061	9.81304	11.8223	12.0092			543.92	8.48006	14.2496	11.969	8.59061	8.24227	10.5861	10.4278
553.92	10.4358	14.9352	14.7845	9.03185	11.3879	13.329	12.1527			553.92	9.25369	14.8457	14.7845	9.03185	9.56506	11.9352	10.3882
563.92	11.4427	14.6354	14.3152	9.1563	10.7221	13.1914	13.2542			563.92	11.2961	14.5476	14.3152	9.1563	9.0058	11.812	11.6384
573.92	9.80358	16.0166	14.8959	9.17327	11.4717	13.5451	13.7887			573.92	8.21316	15.9207	14.8959	9.17327	9.63539	12.1287	12.1249
583.92	11.7002	16.1683	16.3975	9.79553	12.596	15.9951	14.9555			583.92	11.6326	16.0713	16.3975	9.79552	10.5798	14.3224	12.8405
593.92	12.3169	16.6197	15.6057	10.4121	12.4804	15.0321	13.9517			593.92	12.5687	16.5201	15.6057	10.4121	10.4826	13.4602	12.0485
603.92	12.1842	16.5827	16.4914	11.238	12.6957	15.2614	14.9164			603.92	10.1434	16.4833	16.4914	11.238	10.6635	13.6655	12.3568
613.92	14.5882	16.933	18.1279	12.4486	13.1103	16.2505	15.3988			613.92	14.0811	16.8315	18.1279	12.4486	11.0118	14.5512	13.8672
623.92	13.3432	18.2907	17.9109	12.1884	13.9038	16.0671	15.1837			623.92	13.0638	18.1811	17.9109	12.1884	11.6782	14.387	13.6069
633.92	14.8925	18.1088	17.3419	12.5335	14.1549	17.5934	16.0376			633.92	14.4834	18.0003	17.3419	12.5335	11.8892	15.7537	14.546
643.92	14.9277	17.4081	17.4944	12.5617	13.9157	18.766	17.2304			643.92	14.7735	17.3037	17.4944	12.5617	11.6882	16.8036	14.9109
653.92	14.5608	19.4868	19.5943	13.3198	15.7059	17.993	16.8849			653.92	14.1623	19.37	19.5943	13.3198	13.1919	16.1115	14.4809
663.92	15.6926	19.6451	20.2806	13.1048	16.4395	19.8665	16.6568			663.92	15.8411	19.5273	20.2806	13.1048	13.808	17.789	15.1796
673.92	15.837	19.2779	19.3069	14.2984	16.0368	20.836	16.6373			673.92	15.698	19.1623	19.3069	14.2984	13.4698	18.6571	15.0523
683.92	15.8838	20.0022	21.5358	13.0709	16.8342	19.5062	17.5237			683.92	14.8315	19.8823	21.5358	13.0709	14.1396	17.4664	16.1667
693.92	16.6799	19.1701	21.9464	13.8119	16.7106	21.4845	16.9632			693.92	18.2703	19.0552	21.9464	13.8119	14.0358	19.2378	16.3986
703.92	18.9551	22.0843	22.3335	15.3279	17.3525	20.4298	17.8627			703.92	18.5836	21.9519	22.3335	15.3279	14.5749	18.2935	17.2868
713.92	17.6595	21.7508	22.3863	13.7384	19.051	21.8185	15.7964			713.92	17.6359	21.6204	22.3863	13.7384	16.0015	19.537	16.2006
723.92	17.5151	22.0034	23.4949	13.761	18.3214	22.5522	20.0072			723.92	17.7249	21.8715	23.4949	13.761	15.3887	20.1939	17.3716
733.92	18.7873	23.1826	23.8117	16.1878	18.3892	23.2597	19.5183			733.92	19.7286	23.0436	23.8117	16.1878	15.4456	20.8274	17.8411
743.92	17.1365	22.6671	24.5273	15.6108	19.7966	23.3972	19.7204			743.92	17.0016	22.5313	24.5273	15.6108	16.6278	20.9506	18.6133
753.92	20.6215	23.0647	24.9672	16.1256	19.4457	23.5348	18.3125			753.92	20.9316	22.9264	24.9672	16.1256	16.3331	21.0738	18.2739
763.92	20.0908	22.6402	25.4834	17.1438	20.5302	23.2728	18.6644			763.92	20.2237	22.5045	25.4834	17.1438	17.244	20.8391	18.7321
773.92	22.0382	23.9406	27.331	15.854	19.5693	24.858	21.0241			773.92	22.6684	23.7971	27.331	15.854	16.4369	22.2586	20.6102
783.92	21.0977	25.5645	26.1286	17.1155	21.0764	25.8668	20.1311			783.92	20.684	25.4113	26.1286	17.1155	17.7027	23.1619	18.568
793.92	21.9406	25.0288	27.7357	18.5128	21.0764	27.118	18.4559			793.92	22.1694	24.8788	27.7357	18.5128	17.7027	24.2823	19.4307
803.92	22.124	25.4062	28.2109	17.0024	22.7949	27.3669	23.1099			803.92	22.649	25.2539	28.2109	17.0024	19.1461	24.5052	21.9565
813.92	22.1591	25.2748	28.8561	18.0489	22.6633	25.8406	21.878			813.92	22.2699	25.1233	28.8561	18.0489	19.0356	23.1385	20.3047
823.92	22.8226	26.9728	29.1318	20.6341	23.2015	27.8058	21.4543			823.92	23.4033	26.8111	29.1318	20.6341	19.4877	24.8981	20.2594
833.92	24.567	28.3305	28.4865	20.2325	23.4408	27.7927	21.9366			833.92	24.2233	28.1607	28.4865	20.2325	19.6886	24.8864	21.8801
843.92	24.4695	28.6808	30.7037	21.477	22.9105	29.6858	21.3696			843.92	25.2097	28.5089	30.7037	21.477	19.2432	26.5816	21.4078
853.92	23.9036	29.7017	30.3107	21.0753	23.66	27.059	21.1088			853.92	22.7883	29.5236	30.3107	21.0753	19.8728	24.2295	21.5747
863.92	24.887	27.9026	30.1055	20.4418	25.0396	30.0461	24.1529			863.92	25.1594	27.7354	30.1055	20.4418	21.0315	26.9042	22.8305
873.92	25.7417	29.294	31.8417	20.5945	24.7645	29.4828	23.0122			873.92	25.7938	29.1184	31.8417	20.5945	20.8004	26.3997	22.6155
883.92	27.8023	29.5602	31.3255	22.2802	25.5778	31.7493	24.9286			883.92	27.5731	29.383	31.3255	22.2802	21.4836	28.4292	23.9194
893.92	26.6783	30.3923	31.7478	23.191	25.5818	33.0463	24.5114			893.92	26.8962	30.2101	31.7478	23.191	21.4869	29.5906	24.3805
903.92	26.8462	31.1504	33.7245	22.3821	26.3672	32.7384	23.3772			903.92	26.8111	30.9636	33.7245	22.3821	22.1467	29.3149	23.5037
913.92	28.0872	31.6422	34.3169	22.1218	27.0969	32.9742	26.4017			913.92	28.2346	31.4526	34.3169	22.1218	22.7595	29.5261	24.092
923.92	28.5906	33.2796	34.0765	22.7441	26.3593	33.4852	26.3952			923.92	27.8981	33.0801	34.0765	22.7441	22.14	29.9836	24.9348
933.92	29.016	32.0196	34.358	24.5939	26.9972	33.5376	25.6195			933.92	29.0314	31.8276	34.358	24.5939	22.6758	30.0306	25.3082
943.92	28.4111	33.2392	35.3376	23.6322	28.5801	33.7734	29.726			943.92	28.192	33.0399	35.3376	23.6322	24.0053	30.2417	27.2061
953.92	31.4746	34.0376	34.9152	24.0282	29.1622	35.4766	26.3235			953.92	31.0351	33.8336	34.9153	24.0282	24.4942	31.7668	25.4383
963.92	30.6355	34.5295	37.5372	24.7127	29.3177	34.5595	28.8917			963.92	30.3582	34.3225	37.5372	24.7127	24.6248	30.9456	27.3305
973.92	30.858	35.7424	36.8098	24.526	29.226	35.4176	27.9596			973.92	29.7702	35.5281	36.8098	24.526	24.5478	31.714	26.5838
983.92	30.3272	35.9209	36.9447	27.0377	32.4036	36.2168	28.4615			983.92	30.629	35.7056	36.9447	27.0377	27.2168	32.4296	27.7774
993.92	30.4912	36.0725	37.4726	27.1508	32.1883	35.2669	28.3572			993.92	30.1957	35.8563	37.4727	27.1508	27.036	31.5791	27.3927
1003.92	33.9684	38.3668	38.3525	28.6725	33.225	36.2561	28.116			1003.92	33.797	38.1369	38.3525	28.6725	27.9067	32.4648	27.9302
1013.92	33.8552	37.5852	38.3818	29.1307	31.8973	37.5204	30.0259			1013.92	33.3792	37.3599	38.3818	29.1307	26.7915	33.5968	29.3642
1023.92	33.6757	37.2214	39.8658	28.582	34.2935	36.2299	30.5017			1023.92	32.8841	36.9982	39.8658	28.582	28.8041	32.4413	28.5383
1033.92	34.7645	39.2731	37.8657	29.0741	34.5088	38.1557	13.0587			1033.92	33.4759	39.0377	37.8657	29.0741	28.985	34.1658	22.0272
1043.92	35.7323	40.1491	39.5432	30.2508	33.6954	39.1514	30.7038			1043.92	35.1972	39.9084	39.5432	30.2508	28.3018	35.0574	29.3868
1053.92	36.6455	40.5668	40.0535	28.1464	35.4537	39.741	30.7885			1053.92	35.1083	40.3237	40.0535	28.1464	29.7787	35.5853	30.6822
1063.92	36.6533	41.5337	40.9275	30.3809	36.5063	41.1756	30.6386			1063.92	35.557	41.2848	40.9275	30.3809	30.6628	36.8698	30.5153
1073.92	36.8055	41.7999	39.3203	30.2847	35.8046	39.6886	31.7076			1073.92	35.4293	41.5493	39.3203	30.2847	30.0734	35.5384	30.637
1083.92	36.7392	41.618	42.9335	32.4457	35.4856	41.3787	32.1834			1083.92	35.116	41.3685	42.9335	32.4456	29.8055	37.0517	31.6241
1093.92	38.7646	41.4158	41.6666	31.6197	37.8061	41.2673	31.6098			1093.92	39.2124	41.1676	41.6666	31.6197	31.7545	36.952	31.4629
1103.92	38.0075	41.0991	42.7341	32.1345	35.988	41.6276	33.8782			1103.92	38.0442	40.8528	42.7341	32.1345	30.2274	37.2746	32.3651
1113.92	39.1393	43.6495	43.3441	32.7737	38.1729	41.9224	31.3882			1113.92	38.7752	43.3878	43.3441	32.7737	32.0626	37.5385	31.7514
1123.92	39.5061	44.3165	43.3441	33.215	38.3563	43.8482	30.7755			1123.92	40.0053	44.0509	43.3441	33.215	32.2166	39.263	31.5477
1133.92	39.9627	45.6204	43.2444	32.4852	40.3259	43.0818	32.8744			1133.92	38.6902	45.3469	43.2444	32.4852	33.871	38.5767	33.1005
1143.92	40.4661	44.3064	45.5965	35.0761	40.7525	43.5076	35.3383			1143.92	38.8255	44.0409	45.5965	35.0761	34.2293	38.958	34.164
1153.92	39.9822	44.1986	45.3326	35.489	42.4031	44.7129	34.328			1153.92	39.4019	43.9337	45.3326	35.489	35.6157	40.0373	32.8912
1163.92	42.4955	45.7349	45.837	36.7053	41.8808	42.7674	33.7022			1163.92	42.0632	45.4608	45.837	36.7053	35.177	38.2952	33.4824
1173.92	42.2887	45.9438	45.8839	35.0931	41.4383	44.6409	34.3606			1173.92	40.2142	45.6684	45.8839	35.0931	34.8053	39.9727	35.4142
1183.92	44.3375	47.1668	46.2476	34.7933	41.203	44.7915	35.045			1183.92	42.4616	46.884	46.2476	34.7932	34.6077	40.1077	34.8344
1193.92	45.118	47.8102	47.3034	36.8693	43.1527	44.5295	35.5013			1193.92	43.8309	47.5237	47.3034	36.8693	36.2453	39.873	35.6405
1203.92	45.2976	48.1269	49.1511	35.3137	43.8425	45.6365	37.1765			1203.92	43.154	47.8385	49.1511	35.3137	36.8246	40.8643	37.1197
1213.92	46.0624	48.1572	49.8901	37.5821	44.2212	46.4816	36.0684			1213.92	44.1055	47.8686	49.8901	37.5821	37.1428	41.621	36.2627
1223.92	46.2966	49.9327	48.2008	38.5268	44.3727	48.1585	35.1232			1223.92	45.5367	49.6334	48.2008	38.5268	37.27	43.1226	36.4409
1233.92	46.9483	51.2938	50.7993	38.1421	45.6685	49.1608	37.7566			1233.92	46.2756	50.9864	50.7993	38.1421	38.3584	44.02	36.8539
1243.92	49.2118	50.7177	51.1571	38.7418	45.9078	48.735	37.724			1243.92	48.5345	50.4137	51.1571	38.7417	38.5593	43.6388	37.5921
1253.92	49.4421	52.0519	51.0281	39.8109	47.997	50.5102	37.3264			1253.92	47.4785	51.7398	51.0281	39.8109	40.3141	45.2283	37.957
1263.92	48.3338	51.8565	51.9548	41.5871	47.4707	49.3638	39.7512			1263.92	47.2929	51.5456	51.9548	41.5872	39.8721	44.2019	38.1153
1273.92	49.8441	53.1704	52.1073	41.2138	47.6022	48.2175	38.3237			1273.92	47.6681	52.8517	52.1073	41.2138	39.9826	43.1754	38.7744
1283.92	49.4811	53.3624	52.9578	41.8643	48.7186	47.4772	38.793			1283.92	47.0995	53.0425	52.9579	41.8643	40.9203	42.5125	39.2439
1293.92	51.0968	54.0699	56.8057	42.8769	48.914	50.9229	38.4541			1293.92	49.6099	53.7458	56.8057	42.8769	41.0844	45.5979	39.5324
1303.92	50.7885	55.367	54.9287	41.9322	48.7107	51.7548	39.0342			1303.92	49.3739	55.0351	54.9287	41.9322	40.9136	46.3428	39.7954
1313.92	50.3162	54.7538	53.3743	42.6789	48.7266	51.3814	38.1412			1313.92	48.3334	54.4256	53.3743	42.6789	40.927	46.0085	39.4815
1323.92	52.1583	54.9526	53.3039	42.3112	50.7959	51.3814	39.2297			1323.92	50.4145	54.6232	53.3039	42.3112	42.665	46.0085	39.7219
1333.92	52.6539	53.9621	55.087	42.0906	51.1946	54.113	41.7458			1333.92	50.1669	53.6386	55.0871	42.0906	42.9999	48.4544	41.4275
1343.92	52.6851	56.0947	55.615	41.4966	52.7695	53.6479	41.3417			1343.92	51.66	55.7585	55.615	41.4966	44.3227	48.038	41.8574
1353.92	51.8929	54.7134	55.5915	44.0988	51.7727	54.2702	41.3743			1353.92	51.6832	54.3854	55.5915	44.0988	43.4855	48.5952	41.8602
1363.92	53.5047	58.0723	56.008	43.6576	52.6818	55.7572	39.2754			1363.92	52.7199	57.7242	56.008	43.6576	44.249	49.9267	40.8448
1373.92	54.7145	57.439	57.4098	44.2176	51.4617	55.3314	41.7263			1373.92	53.5089	57.0947	57.4098	44.2176	43.2243	49.5454	41.5095
1383.92	54.0276	59.1032	56.1898	46.2428	52.7057	55.9406	43.1864			1383.92	54.445	58.749	56.1898	46.2428	44.2691	50.0909	42.638
1393.92	55.6901	58.1296	58.0844	46.1975	53.7901	55.9275	42.3585			1393.92	54.975	57.7812	58.0844	46.1975	45.18	50.0792	42.6352
1403.92	54.5701	58.854	58.3659	46.1862	54.5517	55.0301	40.7289			1403.92	54.2168	58.5012	58.3659	46.1862	45.8196	49.2756	42.5673
1413.92	54.812	60.6362	59.0815	47.5495	55.7956	55.3183	42.9582			1413.92	54.5727	60.2727	59.0815	47.5495	46.8644	49.5337	42.8275
1423.92	56.8219	59.868	59.193	48.8619	54.456	58.7181	44.5487			1423.92	54.8628	59.5092	59.193	48.8619	45.7392	52.5779	44.9517
1433.92	57.3604	60.3094	61.1638	48.1095	55.9511	56.7464	43.421			1433.92	56.2283	59.9479	61.1638	48.1095	46.9951	50.8124	43.809
1443.92	56.2326	60.1376	59.3103	49.0938	55.5126	56.4712	43.2646			1443.92	56.1664	59.7771	59.3103	49.0938	46.6267	50.566	43.7326
1453.92	56.7828	59.2144	60.1197	50.1121	56.8522	56.3664	44.679			1453.92	57.0057	58.8595	60.1198	50.1121	47.7519	50.4722	45.127
1463.92	57.1497	61.7108	61.5862	50.344	56.3897	56.897	45.9697			1463.92	57.5705	61.341	61.5862	50.344	47.3634	50.9473	46.3376
1473.92	58.0395	60.3903	60.5714	47.8493	58.3633	56.2027	45.7741			1473.92	57.2533	60.0282	60.5714	47.8493	49.0211	50.3255	46.2301
1483.92	57.7702	62.3443	59.0698	49.7048	56.7206	57.9779	45.005			1483.92	56.4333	61.9706	59.0698	49.7048	47.6414	51.9151	46.8439
1493.92	58.8941	64.1433	59.715	51.2943	58.8736	58.1678	46.4781			1493.92	59.6245	63.7588	59.715	51.2943	49.4498	52.0852	47.0277
1503.92	57.3565	63.9783	59.0991	51.4414	59.384	57.0936	47.4298			1503.92	56.7234	63.5947	59.0991	51.4414	49.8784	51.1233	48.0856
1513.92	60.1	64.3421	61.9205	51.9619	59.3002	58.8622	47.8535			1513.92	58.9011	63.9564	61.9205	51.9618	49.8081	52.707	48.029
1523.92	60.0532	65.7503	60.7884	52.9575	59.5873	61.0436	46.4781			1523.92	60.0345	65.3562	60.7884	52.9575	50.0492	54.6602	46.9288
1533.92	57.9107	65.0395	60.1432	52.1712	58.5587	59.4256	47.8404			1533.92	58.5143	64.6496	60.1432	52.1711	49.1852	53.2114	48.2044
1543.92	58.6483	64.1804	62.4836	53.1498	60.0179	63.1397	48.6292			1543.92	59.9223	63.7957	62.4836	53.1498	50.4109	56.5372	49.6554
1553.92	57.5673	66.1412	60.806	53.1272	59.0132	62.2358	48.0555			1553.92	58.5259	65.7447	60.806	53.1272	49.567	55.7278	49.5253
1563.92	59.5536	65.7739	60.4424	53.7664	60.0418	59.8513	47.6058			1563.92	60.5838	65.3797	60.4424	53.7664	50.431	53.5927	48.3684
1573.92	59.1322	66.0973	61.5392	53.2629	64.4794	61.1615	48.9355			1573.92	59.1332	65.7012	61.5392	53.2629	54.1582	54.7658	49.2707
1583.92	61.6065	66.7139	61.4102	54.3547	62.6454	63.7293	47.1039			1583.92	62.9665	66.314	61.4102	54.3547	52.6178	57.0651	48.3515
1593.92	60.982	65.5752	64.953	52.3465	61.6925	62.3471	48.3293			1593.92	60.8777	65.1821	64.953	52.3465	51.8174	55.8275	48.3175
1603.92	61.3723	65.8919	63.9382	53.8965	63.367	61.4038	47.9447			1603.92	62.4985	65.4969	63.9383	53.8965	53.2239	54.9828	39.258
1613.92	60.7518	66.8452	63.0701	54.366	64.3718	62.6616	48.8899			1613.92	60.5605	66.4446	63.0701	54.366	54.0678	56.109	50.2437
1623.92	60.7595	67.3237	62.859	56.2611	62.1231	62.4716	50.3891			1623.92	61.1872	66.9202	62.859	56.2611	52.1791	55.9389	50.0513
1633.92	60.2718	70.056	60.1432	56.1366	59.38	64.3647	47.6579			1633.92	61.6398	69.6361	60.1432	56.1366	49.8751	57.6341	49.9778
1643.92	61.1616	50.4549	64.9471	56.2837	63.2195	61.1746	50.1349			1643.92	62.2935	50.1525	64.9471	56.2837	53.1	54.7775	51.3751
1653.92	60.4474	70.7096	65.1759	55.3051	63.6342	63.0546	50.7932			1653.92	61.9608	70.2857	65.1759	55.3051	53.4483	56.461	51.822
1663.92	62.9138	69.6955	67.9797	54.1737	63.4308	63.7359	50.2718			1663.92	65.8173	69.2777	67.9797	54.1737	53.2775	57.071	51.822
1673.92	62.8826	69.9279	64.5131	57.862	64.5791	63.7948	51.9079			1673.92	64.3552	69.5088	64.5131	57.862	54.242	57.1238	52.0256
1683.92	60.5956	69.4933	66.8417	55.2315	63.0241	63.9258	51.243			1683.92	63.8291	69.0768	66.8417	55.2315	52.9359	57.2411	51.9181
1693.92	62.8396	71.6428	67.6043	56.2611	65.1213	64.7578	50.7998			1693.92	64.8851	71.2134	67.6043	56.2611	54.6974	57.986	52.7553
1703.92	62.8826	70.9016	64.56	57.1379	63.363	67.2077	50.6238			1703.92	63.8175	70.4766	64.56	57.1379	53.2206	60.1798	52.3198
1713.92	61.5752	71.1172	66.3959	58.0486	64.5312	66.0089	52.9704			1713.92	64.1579	70.691	66.3959	58.0486	54.2018	59.1063	54.3421
1723.92	41.434	71.9595	64.7418	57.7828	66.4131	68.092	52.4815			1723.92	42.7439	71.5282	64.7418	57.7828	55.7824	60.9716	53.4455
1733.92	63.3197	74.9175	67.1291	57.1549	65.8549	65.9893	50.4087			1733.92	64.2314	74.4684	67.1291	57.1549	55.3136	59.0888	53.0382
1743.92	64.99	73.5463	66.9649	37.2314	66.5327	67.7121	51.243			1743.92	65.8019	73.1055	66.9649	37.2313	55.8829	60.6314	54.0621
1753.92	63.7216	71.6597	66.5191	59.8532	66.8517	67.6138	54.3131			1753.92	65.5891	71.2301	66.5191	59.8532	56.1508	60.5434	55.233
1763.92	62.2387	73.1993	69.8743	57.7545	67.3182	66.6705	55.1866			1763.92	64.8194	72.7605	69.8743	57.7545	56.5426	59.6988	56.783
1773.92	63.0504	73.0982	67.9679	59.016	65.0536	67.5614	54.3001			1773.92	64.6956	72.6601	67.9679	59.016	54.6405	60.4965	54.7748
1783.92	64.8065	75.9686	67.7861	59.6043	67.7249	67.3452	53.9416			1783.92	66.2158	75.5133	67.7861	59.6043	56.8842	60.3029	54.6165
1793.92	63.0816	72.2964	71.1295	58.9764	67.9681	68.3344	54.2545			1793.92	65.2603	71.863	71.1295	58.9764	57.0885	61.1886	55.762
1803.92	65.8017	74.584	70.9653	59.4233	69.216	67.1684	55.0562			1803.92	65.3145	74.1369	70.9653	59.4233	58.1367	60.1446	55.9034
1813.92	64.0651	75.1803	69.5634	61.0694	68.9091	65.76	55.154			1813.92	66.7109	74.7297	69.5634	61.0694	57.8788	58.8835	57.3289
1823.92	65.9032	74.5739	73.3877	60.7809	71.2215	68.6226	59.2866			1823.92	67.3104	74.1269	73.3877	60.7809	59.8211	61.4467	58.6328
1833.92	61.142	72.6973	73.247	62.2913	68.4106	66.6836	56.4055			1833.92	61.311	72.2615	73.247	62.2913	57.4602	59.7105	57.8776
1843.92	65.0914	74.7019	71.2996	62.8626	68.7336	68.3344	54.437			1843.92	65.2139	74.2541	71.2996	62.8626	57.7314	61.1886	58.2368
1853.92	65.3255	75.2174	72.1032	60.566	68.7177	68.7405	56.94			1853.92	67.059	74.7665	72.1032	60.566	57.718	61.5523	57.9483
1863.92	63.7216	74.5772	71.1002	60.9563	70.5717	68.6685	57.6375			1863.92	65.9102	74.1302	71.1002	60.9563	59.2753	61.4878	58.7629
1873.92	64.3382	74.5402	74.7896	61.3466	70.3483	68.7864	57.7483			1873.92	65.6201	74.0934	74.7896	61.3466	59.0877	61.5934	58.6922
1883.92	65.6456	79.331	72.1736	60.9959	71.2295	68.9632	57.3767			1883.92	67.1286	78.8554	72.1736	60.9959	59.8278	61.7517	58.2453
1893.92	64.428	76.2314	70.4725	63.3152	71.4607	72.2254	58.1328			1893.92	64.3707	75.7745	70.4725	63.3152	60.0221	64.6728	57.9936
1903.92	63.8387	77.5251	72.0093	64.0449	69.3157	69.1794	59.3713			1903.92	65.8289	77.0604	72.0093	64.0449	58.2204	61.9453	61.4301
1913.92	64.5294	77.1512	73.4933	61.0581	71.2374	68.8584	59.1106			1913.92	64.7768	76.6887	73.4933	61.0581	59.8345	61.6579	58.9864
1923.92	66.5549	76.8345	75.2999	62.5402	71.6123	67.6859	57.6896			1923.92	66.8192	76.3739	75.2999	62.5402	60.1493	60.608	58.927
1933.92	64.6037	75.625	72.5842	65.0745	70.8109	68.8781	59.8211			1933.92	65.4305	75.1717	72.5842	65.0745	59.4762	61.6755	59.7416
1943.92	65.79	77.6936	72.1794	60.6225	71.999	70.4044	56.3533			1943.92	65.8328	77.2279	72.1794	60.6225	60.4741	63.0422	58.9779
1953.92	67.7179	77.2186	75.8806	65.4365	73.3028	67.7972	58.6348			1953.92	67.1364	76.7557	75.8806	65.4365	61.5692	60.7077	59.6737
1963.92	67.0583	78.6672	74.8483	64.1298	71.6402	69.4349	62.5849			1963.92	66.2738	78.1957	74.8483	64.1298	60.1728	62.1741	62.0439
1973.92	65.6261	78.6066	75.2354	62.6364	73.3545	70.0244	58.5435			1973.92	65.1172	78.1354	75.2354	62.6364	61.6127	62.702	59.8604
1983.92	65.228	79.2029	74.9656	64.192	71.9312	70.2144	59.2801			1983.92	65.5156	78.7282	74.9656	64.192	60.4172	62.8721	61.2972
1993.92	67.6554	77.9429	52.4945	66.2172	74.4071	68.8191	62.8586			1993.92	68.0376	77.4757	52.4945	66.2172	62.4968	61.6227	62.1882
2003.92	65.0641	78.8694	76.1329	65.2951	72.7645	72.2123	58.4197			2003.92	63.9452	78.3966	76.1329	65.2951	61.1171	64.6611	60.873
2013.92	69.7276	79.2231	78.1565	65.4422	74.0045	70.8302	62.0047			2013.92	69.2136	78.7483	78.1565	65.4422	62.1586	63.4234	61.6479
2023.92	67.0193	78.8121	77.0772	62.3252	75.7867	71.4459	61.9591			2023.92	66.5484	78.3397	77.0772	62.3252	63.6555	63.9748	62.6464
2033.92	66.3207	79.9946	77.9805	64.5823	73.6457	69.4349	58.9151			2033.92	65.0979	79.5151	77.9805	64.5823	61.8572	62.1741	60.8956
2043.92	66.6953	80.938	78.5671	63.7734	72.912	70.3585	64.6577			2043.92	65.1752	80.4528	78.5671	63.7734	61.241	63.0011	62.1853
2053.92	68.4398	80.5909	76.8426	67.5409	74.8018	71.4459	62.4675			2053.92	68.3664	80.1079	76.8426	67.5409	62.8284	63.9748	62.3437
2063.92	69.1814	78.9098	77.9101	68.9438	75.1528	71.9765	63.869			2063.92	68.7765	78.4368	77.9101	68.9438	63.1231	64.4499	62.6351
2073.92	68.4515	79.1827	79.5173	67.1392	75.8425	71.2494	64.0515			2073.92	67.8288	78.7081	79.5173	67.1392	63.7024	63.7988	64.4198
2083.92	68.5452	80.1563	80.2329	67.2976	76.0538	68.5636	64.1427			2083.92	68.2427	79.6759	80.2329	67.2976	63.8799	61.3939	65.3277
2093.92	68.1315	79.0075	77.6345	67.671	76.3688	71.4328	64.1558			2093.92	67.0977	78.5339	77.6345	67.671	64.1445	63.9631	63.9729
2103.92	69.833	79.4556	77.1828	69.385	77.6446	72.8936	66.4763			2103.92	67.852	78.9793	77.1828	69.385	65.2161	65.2711	65.0562
2113.92	67.2847	79.6307	77.5875	69.8659	76.6718	73.0312	64.8793			2113.92	64.9702	79.1535	77.5875	69.8658	64.399	65.3943	62.8132
2123.92	67.2105	79.6375	78.6609	68.0387	77.7244	71.7341	64.2079			2123.92	65.4886	79.1602	78.6609	68.0387	65.2831	64.2329	64.6602
2133.92	67.9129	80.1294	81.2301	69.0456	77.3017	72.0027	63.6734			2133.92	65.0205	79.6491	81.2301	69.0456	64.9281	64.4734	64.3774
2143.92	69.9852	80.6381	80.7784	67.835	77.545	71.5114	66.6262			2143.92	67.7901	80.1548	80.7784	67.835	65.1324	64.0335	66.3856
2153.92	69.4311	83.4512	81.8577	70.5277	79.06	74.1775	63.9407			2153.92	67.5619	82.951	81.8577	70.5277	66.4049	66.4208	63.84
2163.92	70.3756	79.7116	82.28	70.1034	77.9078	75.6383	65.6941			2163.92	68.5212	79.2338	82.28	70.1034	65.4371	67.7288	64.878
2173.92	68.9784	79.7217	80.1391	70.6917	77.6168	73.3587	69.1618			2173.92	68.2272	79.2439	80.1391	70.6917	65.1927	65.6876	67.7262
2183.92	71.6204	78.7178	80.0041	72.2361	78.9125	72.4613	67.1412			2183.92	69.3335	78.2459	80.0042	72.2361	66.281	64.884	65.8878
2193.92	70.4184	81.2446	79.3589	70.6748	77.7125	74.1644	67.6366			2193.92	68.1808	80.7576	79.3589	70.6748	65.273	66.409	66.6514
2203.92	71.6049	79.7858	82.2917	69.3398	78.159	76.9288	68.9989			2203.92	70.0065	79.3075	82.2917	69.3398	65.6481	68.8843	66.923
2213.92	71.8039	81.0053	84.0045	71.4894	79.1557	74.5771	66.3785			2213.92	68.9815	80.5198	84.0045	71.4894	66.4853	66.7786	66.2357
2223.92	74.6957	61.1044	81.06	69.9507	78.2666	77.61	67.6626			2223.92	73.6503	60.7382	81.06	69.9507	65.7385	69.4943	66.5355
2233.92	70.1063	80.8706	82.3856	73.1921	79.9771	76.0969	68.523			2233.92	67.8481	80.3858	82.3856	73.1921	67.1752	68.1394	67.7376
2243.92	71.5151	82.0801	80.884	71.1839	80.4994	75.0291	67.0955			2243.92	69.6429	81.5881	80.884	71.1839	67.6139	67.1833	65.7661
2253.92	72.0966	81.477	83.6174	74.3065	79.2594	74.9374	69.3965			2253.92	69.26	80.9886	83.6174	74.3065	66.5724	67.1012	67.5367
2263.92	72.8459	82.1878	80.7432	72.8414	79.7857	76.9484	70.1331			2263.92	69.4766	81.6952	80.7432	72.8414	67.0144	68.9019	67.7093
2273.92	72.0068	82.4035	81.9691	73.3844	79.3551	76.8829	67.2911			2273.92	69.4186	81.9096	81.9691	73.3844	66.6528	68.8433	67.1492
2283.92	73.7474	80.9447	81.8987	76.0941	80.9459	75.5269	67.806			2283.92	70.5635	80.4595	81.8988	76.0941	67.9889	67.6291	68.3344
2293.92	73.2478	82.3867	82.3504	72.9319	81.3128	78.1799	70.1657			2293.92	69.0279	81.8928	82.3504	72.9319	68.297	70.0046	68.4136
2303.92	75.2811	82.9627	85.2187	76.705	80.8781	76.2934	69.2075			2303.92	71.0045	82.4655	85.2187	76.705	67.932	68.3153	68.2552
2313.92	73.1424	79.5769	83.7523	76.7955	79.5904	77.538	68.7577			2313.92	70.1264	79.0999	83.7523	76.7955	66.8503	69.4298	69.2112
2323.92	72.2917	83.6467	82.2037	75.1777	80.8861	77.4856	71.189			2323.92	69.4031	83.1453	82.2038	75.1776	67.9387	69.3829	69.2762
2333.92	75.4293	84.4822	84.6556	76.2751	79.5545	77.2301	70.7327			2333.92	72.9966	83.9758	84.6556	76.2751	66.8202	69.1541	69.8165
2343.92	75.3045	82.919	86.6733	74.9118	59.7787	79.1625	72.5318			2343.92	73.5729	82.4219	86.6733	74.9118	50.2099	70.8845	70.1898
2353.92	75.0742	83.1414	84.2509	75.5397	80.8463	76.1099	70.8892			2353.92	69.4147	82.643	84.2508	75.5397	67.9052	68.1511	69.0273
2363.92	76.8421	85.0853	85.4123	75.0815	80.0528	76.7584	72.2841			2363.92	74.4278	84.5752	85.4122	75.0815	67.2388	68.7318	70.7838
2373.92	75.8665	83.6938	85.424	76.4674	81.8032	77.2497	72.1538			2373.92	72.5904	83.1922	85.424	76.4674	68.7089	69.1717	71.3071
2383.92	74.68	85.7624	85.8228	78.0853	79.9451	77.4659	73.1054			2383.92	72.8651	85.2484	85.8228	78.0853	67.1484	69.3653	70.4557
2393.92	76.4636	84.9471	85.0075	77.9891	81.7114	80.7871	75.4194			2393.92	73.8244	84.4379	85.0075	77.9891	68.6319	72.3392	72.2178
2403.92	75.2888	81.386	84.3858	77.5479	81.3965	78.1406	74.6763			2403.92	72.0179	80.8982	84.3858	77.5479	68.3674	69.9694	72.0962
2413.92	77.4041	83.3435	85.6175	78.6736	81.6556	79.4835	76.3907			2413.92	72.5827	82.8439	85.6175	78.6736	68.585	71.1719	72.8627
2423.92	78.3563	84.6709	87.9286	79.228	80.3518	80.6561	72.7665			2423.92	75.2556	84.1633	87.9286	79.228	67.49	72.2219	71.9717
2433.92	76.3933	86.3284	84.5559	77.5536	82.776	80.715	74.7546			2433.92	74.9384	85.811	84.5559	77.5535	69.5261	72.2746	72.0849
2443.92	78.1846	86.3587	88.4506	78.9168	62.6613	78.4682	73.4704			2443.92	75.0854	85.8411	88.4506	78.9168	52.6312	70.2627	71.522
2453.92	77.0373	86.7395	85.7466	77.3499	81.4602	82.8964	74.7089			2453.92	75.4644	86.2195	85.7466	77.3499	68.4209	74.2279	73.055
2463.92	80.9945	86.9247	86.5208	78.9564	82.0304	80.0403	73.4248			2463.92	75.2594	86.4037	86.5208	78.9564	68.8998	71.6705	71.1882
2473.92	77.4196	85.695	88.304	81.6039	82.3773	80.3089	75.1392			2473.92	75.4644	85.1814	88.304	81.6039	69.1912	71.911	72.874
2483.92	78.8948	85.6546	85.1014	79.952	84.3429	80.6233	77.7269			2483.92	76.1723	85.1412	85.1014	79.952	70.8422	72.1925	73.5981
2493.92	79.9408	88.3094	85.9988	80.5121	82.0742	80.322	78.0463			2493.92	77.561	87.7801	85.9988	80.5121	68.9367	71.9227	75.0745
2503.92	78.4188	86.315	87.7233	78.7415	83.0112	79.8962	76.9838			2503.92	75.3794	85.7976	87.7233	78.7415	69.7236	71.5414	74.1326
2513.92	80.893	86.3082	86.3155	79.9407	83.083	80.7347	76.1756			2513.92	76.7139	85.7909	86.3156	79.9407	69.7839	72.2922	74.3052
2523.92	81.7866	86.8034	87.8758	81.2871	84.1874	80.4661	74.7872			2523.92	79.4254	86.2832	87.8758	81.2871	70.7116	72.0517	73.2247
2533.92	81.8296	87.7401	88.6677	80.5573	84.0358	82.4378	77.5249			2533.92	77.8201	87.2141	88.6677	80.5573	70.5843	73.8173	74.1072
2543.92	81.0373	87.4301	85.8874	79.7993	82.8916	83.2501	76.156			2543.92	78.6634	86.906	85.8874	79.7993	69.6232	74.5446	73.4765
2553.92	81.4511	88.0871	89.0079	80.8911	83.4138	81.8417	77.8182			2553.92	78.7756	87.5591	89.0079	80.8911	70.0619	73.2835	75.1113
2563.92	83.6247	88.1646	86.7907	82.3053	84.6021	82.0186	79.5586			2563.92	82.5277	87.6361	86.7907	82.3053	71.0598	73.4419	76.2766
2573.92	80.6744	88.0769	89.4536	81.1796	84.3509	82.6343	78.0137			2573.92	77.6074	87.549	89.4536	81.1796	70.8488	73.9933	75.6543
2583.92	83.2072	87.8344	90.6796	81.4794	83.0431	82.9291	79.1349			2583.92	80.5975	87.3079	90.6796	81.4794	69.7504	74.2572	76.4322
2593.92	83.9174	87.1067	88.5093	81.5756	85.2917	82.8112	77.225			2593.92	80.8914	86.5845	88.5093	81.5756	71.6392	74.1516	75.0519
2603.92	83.2267	88.8383	88.4682	81.6717	85.1602	81.3832	79.9236			2603.92	80.5278	88.3059	88.4682	81.6717	71.5287	72.8729	76.6302
2613.92	81.9388	87.0157	87.8641	82.4241	83.0032	83.879	80.7775			2613.92	80.1874	86.4941	87.8641	82.4241	69.7169	75.1077	76.1182
2623.92	81.5447	87.3695	88.8319	82.4298	83.6172	85.7786	78.7307			2623.92	77.151	86.8458	88.8319	82.4298	70.2327	76.8088	75.5497
2633.92	83.3203	88.2218	88.2395	83.25	85.0525	84.9336	79.3369			2633.92	79.1779	87.693	88.2395	83.25	71.4382	76.0521	76.1748
2643.92	83.1721	90.0984	87.7761	84.2682	87.05	82.3396	79.2978			2643.92	80.2609	89.5583	87.7761	84.2682	73.116	73.7293	76.5991
2653.92	81.5369	88.0298	87.8113	85.8748	85.0525	84.724	81.8595			2653.92	77.4565	87.5021	87.8113	85.8748	71.4382	75.8644	77.9086
2663.92	83.9721	92.3287	88.4213	83.9911	86.8627	84.7633	79.8519			2663.92	81.286	91.7752	88.4213	83.9911	72.9586	75.8996	77.1676
2673.92	81.8647	91.1731	90.3569	85.7617	84.2352	83.4204	78.835			2673.92	78.9728	90.6266	90.3569	85.7617	70.7517	74.6971	76.3784
2683.92	83.7497	90.7149	89.7293	83.6573	86.2327	84.1213	78.8741			2683.92	81.8043	90.1711	89.7293	83.6573	72.4295	75.3247	75.8099
2693.92	84.1984	92.0827	89.4888	85.0941	86.1929	83.2435	81.8986			2693.92	80.025	91.5308	89.4888	85.0941	72.396	74.5388	77.3486
2703.92	85.9039	90.3443	93.6006	83.9175	84.6937	85.5035	83.0133			2703.92	81.7579	89.8028	93.6006	83.9175	71.1368	76.5624	78.9664
2713.92	83.1019	87.73	90.8203	86.5084	87.8077	85.7	83.5999			2713.92	81.6148	87.2041	90.8203	86.5084	73.7523	76.7384	79.0287
2723.92	83.418	91.4965	92.3219	83.5272	85.8859	83.3418	81.5336			2723.92	80.141	90.9481	92.3219	83.5272	72.1382	74.6268	78.4998
2733.92	84.1673	90.8766	89.8525	85.162	87.2853	86.0144	81.9247			2733.92	80.8257	90.3319	89.8525	85.162	73.3136	77.0199	79.32
2743.92	85.3809	91.1462	89.2953	85.2922	86.8945	83.0339	81.9247			2743.92	83.0963	90.5998	89.2953	85.2921	72.9854	74.3511	78.347
2753.92	83.8121	90.9305	91.0784	86.1124	86.0812	85.7983	80.2495			2753.92	80.1256	90.3855	91.0784	86.1124	72.3023	76.8264	78.8618
2763.92	82.4188	91.0181	91.5594	84.1268	86.6155	87.58	84.2061			2763.92	81.0926	90.4725	91.5594	84.1268	72.751	78.4218	80.3184
2773.92	85.9273	90.4251	91.4949	86.7856	86.4441	84.5209	81.3446			2773.92	83.2433	89.8832	91.4949	86.7856	72.607	75.6826	79.2832
2783.92	85.6073	92.5713	92.6563	84.3361	85.6188	86.1717	83.6325			2783.92	84.7596	92.0164	92.6563	84.3361	71.9138	77.1607	80.0837
2793.92	83.7652	92.332	93.4129	84.8622	88.4536	84.8157	81.7943			2793.92	81.9165	91.7786	93.4129	84.8622	74.2948	75.9465	79.0145
2803.92	83.937	89.6705	90.1047	86.1294	88.0548	86.7612	83.3848			2803.92	81.8314	89.133	90.1047	86.1294	73.9599	77.6886	80.2958
2813.92	86.0756	90.3915	93.5185	85.8295	88.4177	86.4796	85.5945			2813.92	83.9589	89.8497	93.5185	85.8295	74.2647	77.4364	80.7427
2823.92	86.7039	91.2741	94.1051	87.9848	90.3075	87.3639	84.1409			2823.92	83.1698	90.7271	94.1051	87.9848	75.852	78.2282	79.4643
2833.92	87.785	91.3752	91.8879	84.5002	88.2222	87.8159	84.519			2833.92	85.6067	90.8275	91.8879	84.5002	74.1006	78.6329	80.8134
2843.92	86.6336	92.9822	94.2224	86.316	89.6297	88.0582	82.4462			2843.92	84.4811	92.4249	94.2224	86.316	75.2827	78.85	78.5874
2853.92	87.6873	89.401	93.8352	88.7598	87.5763	90.2592	84.2387			2853.92	86.3416	88.8651	93.8353	88.7598	73.5581	80.8208	80.5787
2863.92	87.7381	93.838	92.7091	89.3934	89.0117	86.9381	85.2816			2863.92	85.9394	93.2755	92.7091	89.3934	74.7636	77.847	81.3593
2873.92	87.4376	93.9054	92.9906	86.4405	88.8483	86.8333	83.1762			2873.92	84.7325	93.3425	92.9906	86.4405	74.6264	77.7531	81.1528
2883.92	89.2367	70.6354	92.9202	87.091	90.3872	87.1805	85.4837			2883.92	86.9644	70.2121	92.9202	87.091	75.919	78.064	81.8854
2893.92	86.5088	91.4561	93.542	89.1727	89.255	89.6959	84.0758			2893.92	84.8098	90.9079	93.542	89.1727	74.9679	80.3164	81.5743
2903.92	88.1322	92.4162	91.9993	87.6115	89.6377	88.1041	84.6689			2903.92	86.5389	91.8623	91.9993	87.6115	75.2894	78.891	82.567
2913.92	85.8064	91.3584	90.5798	83.9232	89.9168	91.0453	84.1605			2913.92	83.104	90.8108	90.5798	83.9232	75.5238	81.5247	80.8191
2923.92	88.0932	90.8059	90.0871	87.4361	89.1991	89.9317	85.4446			2923.92	84.5584	90.2616	90.0871	87.4361	74.921	80.5275	82.9036
2933.92	89.5997	93.9525	92.9261	87.2211	93.7882	90.4099	86.8656			2933.92	87.7342	93.3894	92.9261	87.2211	78.7756	80.9557	82.0099
2943.92	85.7361	93.2147	91.8761	86.6781	89.9726	90.4361	83.9063			2943.92	83.9782	92.656	91.8761	86.6781	75.5707	80.9792	81.4413
2953.92	87.3284	94.6365	93.8822	88.4883	91.38	90.3051	86.7157			2953.92	84.307	94.0692	93.8822	88.4883	76.7529	80.8619	82.864
2963.92	88.9752	93.3899	93.5948	88.4204	90.144	91.8576	83.4239			2963.92	85.5719	92.8301	93.5948	88.4204	75.7147	82.252	81.1557
2973.92	89.8026	91.5134	93.2956	86.2368	90.435	88.2744	84.884			2973.92	86.8561	90.9648	93.2956	86.2368	75.9592	79.0435	81.611
2983.92	89.2796	93.0867	94.9262	87.8434	88.6608	88.7919	86.0182			2983.92	85.7227	92.5287	94.9263	87.8434	74.469	79.5069	81.2405
2993.92	90.0797	95.1317	95.0964	88.5845	90.7023	90.7374	87.2762			2993.92	88.0359	94.5615	95.0964	88.5844	76.1836	81.249	82.222
3003.92	89.982	93.2821	91.5477	88.6014	92.7196	87.58	84.8449			3003.92	86.9721	92.723	91.5477	88.6014	77.8781	78.4218	84.2896
3013.92	88.9674	93.6392	95.0788	89.58	91.7866	90.4296	86.7678			3013.92	87.622	93.078	95.0788	89.58	77.0944	80.9733	82.6321
3023.92	91.6992	91.4257	96.4806	88.0979	92.01	90.9471	87.9411			3023.92	89.6063	90.8778	96.4806	88.0979	77.282	81.4367	84.3631
3033.92	90.3762	94.377	95.155	87.9622	92.0259	90.292	85.4316			3033.92	88.9372	93.8113	95.155	87.9622	77.2954	80.8501	82.1343
3043.92	87.7693	95.4551	95.7064	86.8648	91.1886	91.4973	84.0823			3043.92	88.8714	94.883	95.7064	86.8648	76.5921	81.9294	81.5432
3053.92	89.9899	94.5185	94.4101	89.3311	90.9095	92.2179	86.0312			3053.92	86.1521	93.952	94.4101	89.3311	76.3577	82.5746	83.1412
3063.92	90.1459	95.0542	94.4335	89.218	89.845	92.1393	86.8265			3063.92	87.8386	94.4845	94.4335	89.218	75.4636	82.5042	83.5542
3073.92	92.4992	95.2126	93.7473	88.7259	92.4725	90.7243	86.7678			3073.92	89.1576	94.6419	93.7473	88.7259	77.6704	81.2373	83.2629
3083.92	89.4903	92.5443	94.7562	89.7724	92.0778	92.6044	88.078			3083.92	87.2932	91.9896	94.7562	89.7724	77.3389	82.9207	83.6532
3093.92	90.9304	93.6897	94.5743	92.137	92.305	91.7921	88.1367			3093.92	88.7631	93.1282	94.5743	92.1369	77.5298	82.1934	83.6617
3103.92	94.6886	96.2266	94.674	90.8302	91.077	93.8097	88.4626			3103.92	92.6505	95.6499	94.674	90.8302	76.4984	84	84.0972
3113.92	91.3284	95.9133	95.853	90.3607	94.5577	90.1151	91.1677			3113.92	89.5058	95.3384	95.853	90.3607	79.4219	80.6918	85.4096
3123.92	91.0787	92.8576	96.8208	89.6253	90.9335	90.1741	88.443			3123.92	89.6218	92.301	96.8208	89.6253	76.3778	80.7446	84.0803
3133.92	89.7245	93.6426	96.1522	89.1388	93.3257	64.0175	88.443			3133.92	87.6529	93.0813	96.1522	89.1388	78.3871	57.3232	83.9615
3143.92	92.9754	93.7908	93.0141	88.6523	92.5761	91.7397	89.6359			3143.92	91.4862	93.2287	93.0141	88.6523	77.7575	82.1465	84.3716
3153.92	93.4671	96.3041	97.3839	91.8258	92.6639	91.4973	91.8521			3153.92	91.5365	95.7269	97.3839	91.8258	77.8312	81.9294	86.0093
3163.92	91.0904	96.2233	94.721	92.4424	94.2148	92.2965	89.1796			3163.92	88.9023	95.6465	94.721	92.4424	79.1339	82.645	83.9954
3173.92	90.544	95.4147	95.5656	90.7963	94.3185	93.0498	88.1171			3173.92	88.09	94.8428	95.5656	90.7963	79.221	83.3196	84.7845
3183.92	91.8124	95.2765	96.1228	89.8346	94.9883	91.2025	90.7831			3183.92	89.8655	94.7055	96.1228	89.8346	79.7836	81.6655	84.5781
3193.92	91.266	94.8015	94.85	89.6536	92.9429	91.386	91.5979			3193.92	89.8036	94.2333	94.85	89.6536	78.0656	81.8297	87.3754
3203.92	92.1754	97.4227	94.3983	92.6404	94.765	92.493	91.6565			3203.92	91.347	96.8387	94.3983	92.6404	79.596	82.821	85.5822
3213.92	93.7402	95.3541	96.158	91.6731	95.1836	92.172	91.3176			3213.92	95.0256	94.7825	96.158	91.6731	79.9476	82.5336	86.7107
3223.92	90.1538	95.8999	94.938	90.5021	96.4117	89.8924	94.2443			3223.92	87.3125	95.325	94.938	90.5021	80.9791	80.4924	87.4433
3233.92	94.435	95.2901	98.3635	92.8837	96.2003	91.6545	91.1547			3233.92	92.5152	94.7189	98.3635	92.8837	80.8016	82.0702	86.3939
3243.92	92.3393	96.9578	98.1465	94.1451	96.7785	91.1632	92.5952			3243.92	89.2505	96.3766	98.1465	94.1451	81.2872	81.6303	87.4546
3253.92	96.1169	95.8089	95.765	94.6599	95.8774	90.5278	90.0335			3253.92	95.7489	95.2346	95.765	94.6599	80.5303	81.0613	85.1353
3263.92	90.2006	94.3838	94.7796	92.4085	93.848	92.683	93.5208			3263.92	88.063	93.818	94.7796	92.4085	78.8258	82.9911	87.9976
3273.92	93.0143	96.2604	94.0933	92.5103	93.6088	93.8817	92.4909			3273.92	91.6758	95.6834	94.0933	92.5103	78.6249	84.0645	86.9624
3283.92	95.7033	95.2598	98.0702	92.4481	96.8542	96.1548	92.9928			3283.92	93.0606	94.6887	98.0702	92.4481	81.3508	86.0999	87.2622
3293.92	95.8438	94.9768	98.7741	93.4493	91.0929	92.8336	92.4192			3293.92	93.1341	94.4074	98.7741	93.4493	76.5117	83.126	88.3795
3303.92	94.4271	95.7617	94.85	92.3576	93.0586	92.7485	93.5925			3303.92	93.1186	95.1877	94.85	92.3576	78.1627	83.0498	87.9015
3313.92	95.4106	96.1088	98.2931	93.2796	93.4214	93.2398	91.448			3313.92	91.8112	95.5327	98.2931	93.2796	78.4675	83.4897	86.2355
3323.92	96.2262	96.9139	98.8738	93.9302	96.3199	92.5585	92.6799			3323.92	92.4455	96.333	98.8738	93.9302	80.9021	82.8796	88.3116
3333.92	94.2788	95.4484	95.0436	93.9585	97.3327	93.4035	93.5795			3333.92	91.7338	94.8763	95.0436	93.9585	81.7527	83.6363	87.6667
3343.92	92.9013	95.8122	96.3223	94.4902	95.3791	93.0367	94.655			3343.92	88.7437	95.2379	96.3223	94.4902	80.1118	83.3078	87.9298
3353.92	93.9822	98.558	95.8882	92.9346	95.997	94.6351	91.9955			3353.92	90.9563	97.9673	95.8882	92.9346	80.6308	84.7391	86.7192
3363.92	94.4154	97.2777	95.2078	92.8101	96.1883	91.3204	93.0254			3363.92	92.8788	96.6947	95.2078	92.8101	80.7916	81.7711	87.118
3373.92	93.8262	98.275	97.9822	93.4267	94.7291	94.1569	92.8429			3373.92	91.6796	97.686	97.9822	93.4267	79.5659	84.3109	87.8138
3383.92	95.9881	98.056	95.3427	93.059	95.0481	91.779	93.1688			3383.92	93.7762	97.4683	95.3427	93.059	79.8338	82.1817	87.811
3393.92	93.592	96.4085	96.2225	93.9698	94.9485	91.8773	92.6213			3393.92	93.3313	95.8307	96.2226	93.9698	79.7501	82.2696	88.9621
3403.92	90.466	97.8808	97.4661	94.4393	93.7244	94.1176	93.8076			3403.92	87.6181	97.2941	97.4661	94.4393	78.722	84.2757	88.0627
3413.92	92.5695	98.1065	99.3196	93.455	94.5537	93.7376	95.7109			3413.92	91.2812	97.5185	99.3196	93.455	79.4185	83.9355	89.0442
3423.92	97.3268	100.408	96.3751	91.0961	93.6008	93.469	96.5714			3423.92	94.9753	99.8058	96.3751	91.0961	78.6182	83.695	90.795
3433.92	91.9489	96.2367	97.3898	94.0829	96.4395	94.8119	93.599			3433.92	89.7417	95.6599	97.3898	94.0829	81.0025	84.8974	87.5932
3443.92	94.7471	99.6867	98.5219	97.2621	96.4276	94.4123	96.3367			3443.92	92.0703	99.0891	98.5219	97.2621	80.9925	84.5396	89.6975
3453.92	94.4584	97.5405	96.3281	93.9076	95.9491	91.4253	97.0016			3453.92	91.7686	96.9559	96.3281	93.9076	80.5906	81.8649	91.9009
3463.92	95.7501	99.1779	95.7298	92.7875	97.4323	94.8512	98.2466			3463.92	93.8265	98.5834	95.7298	92.7875	81.8364	84.9326	90.1162
3473.92	97.1629	96.3513	95.4248	98.7102	95.4787	91.9952	95.8283			3473.92	94.426	95.7738	95.4248	98.7102	80.1955	82.3752	89.8842
3483.92	97.4711	99.8517	96.9909	95.1917	93.9875	94.6351	98.2205			3483.92	94.8051	99.2532	96.9909	95.1917	78.943	84.7391	92.3195
3493.92	95.2701	96.2233	98.3518	96.8435	96.9579	92.814	98.038			3493.92	92.3102	95.6465	98.3518	96.8435	81.4379	83.1084	91.553
3503.92	96.4408	96.5298	96.7857	96.3513	97.6476	93.79	96.7408			3503.92	94.5498	95.9513	96.7857	96.3513	82.0172	83.9824	89.1092
3513.92	93.6544	97.9145	97.2549	95.8026	95.7538	91.8445	93.6838			3513.92	91.699	97.3276	97.2549	95.8026	80.4265	82.2403	89.542
3523.92	98.8214	99.3363	93.8352	96.0402	95.4787	93.1612	95.6718			3523.92	95.6213	98.7408	93.8353	96.0402	80.1955	83.4193	91.2362
3533.92	97.2838	98.1773	97.5599	94.7787	95.1438	93.9145	96.1216			3533.92	95.7412	97.5888	97.5599	94.7787	79.9142	84.0938	90.6762
3543.92	95.7579	96.978	98.5043	98.9818	95.5026	94.7137	96.6039			3543.92	94.2906	96.3966	98.5043	98.9818	80.2156	84.8094	90.0256
3553.92	94.8603	96.8836	99.3665	95.4293	98.8757	96.3513	98.931			3553.92	93.6331	96.3029	99.3665	95.4292	83.0487	86.2758	91.6407
3563.92	97.0028	96.4254	98.7565	96.3796	96.8622	94.5368	95.7761			3563.92	95.335	95.8474	98.7565	96.3796	81.3575	84.6511	88.6454
3573.92	97.7794	96.8533	99.2668	94.5355	98.1101	94.4582	96.441			3573.92	95.9771	96.2727	99.2668	94.5355	82.4057	84.5807	90.3622
3583.92	96.1754	97.4597	98.6685	96.1929	94.8288	93.3446	97.6925			3583.92	94.3448	96.8755	98.6685	96.1929	79.6496	83.5835	89.2704
3593.92	98.3453	98.0999	98.1465	93.6021	94.8367	97.0195	96.7604			3593.92	96.7044	97.5118	98.1465	93.6021	79.6563	86.8741	90.563
3603.92	98.478	97.5372	99.0204	95.6951	95.092	93.0302	97.3992			3603.92	95.3582	96.9526	99.0204	95.6951	79.8706	83.302	91.3663
3613.92	95.832	97.773	96.6507	94.5185	96.6787	94.7726	97.3992			3613.92	92.3566	97.187	96.6508	94.5185	81.2035	84.8622	91.6294
3623.92	96.8896	98.211	99.1495	96.2495	96.8622	95.7421	94.8896			3623.92	94.4995	97.6223	99.1495	96.2495	81.3575	85.7303	89.6693
3633.92	96.5072	99.3329	98.9031	94.7108	97.257	96.443	95.9195			3633.92	94.2868	98.7375	98.9031	94.7108	81.689	86.358	88.9904
3643.92	99.563	98.7837	98.8797	97.9522	96.9579	93.1284	98.0771			3643.92	98.9169	98.1916	98.8797	97.9522	81.4379	83.39	91.0269
3653.92	100.781	100	100	94.9315	96.2003	91.9886	97.2362			3653.92	97.7797	99.4006	100	94.9314	80.8016	82.3693	90.8261
3663.92	97.4828	99.3093	98.3576	95.5594	96.7346	93.6656	98.8332			3663.92	97.0177	98.7141	98.3576	95.5594	81.2503	83.8709	92.0932
3673.92	99.0517	100.603	96.422	99.9434	97.6915	96.3448	99.6024			3673.92	95.5826	100	96.422	99.9434	82.0541	86.27	91.5982
3683.92	99.2585	99.9629	97.4954	98.4444	100	100	97.7577			3683.92	96.1744	99.3637	97.4954	98.4444	83.9931	89.543	92.1385
3693.92	97.1043	99.0533	98.4808	100	96.4675	93.1546	99.0614			3693.92	97.6714	98.4595	98.4808	100	81.026	83.4134	92.8003
3703.92	98.9073	99.7304	98.4867	97.8617	96.2083	93.7638	97.8033			3703.92	98.7699	99.1326	98.4867	97.8617	80.8083	83.9589	93.3321
3713.92	100	97.8505	98.7154	93.9585	93.3296	96.7968	100			3713.92	100	97.264	98.7154	93.9585	78.3904	86.6747	78.0076
3723.92	99.6058	99.4811	99.6891	99.836	96.7585	95.3949	97.7968			3723.92	96.7005	98.8848	99.6891	99.836	81.2704	85.4195	91.8443

## Sheet: Figure 5b,c
Figure 5b	[3H]GDP counts (% of initial)
	M2R_L129A-Gi3			M2R_WT-Gi3
Time	Measurement 1	Measurement 2	Measurement 3	Measurement 1	Measurement 2	Measurement 3
initial	91.1569	108.843		92.2238	105.55	102.219
10 sec	64.129	52.0279		48.3834	43.3861
5 min	58.4442	58.3444	58.4222	33.9971	47.7777	42.326
20 min	60.3391	58.9594	59.5332		47.172	37.1773
Figure 5c	[3H]GDP counts (% of initial)
	β2AR_F139A-Gi3
Time	Measurement 1	Measurement 2	Measurement 3
initial	101.145	94.4214	104.458
10 sec	92.3752	93.3008	100.755
5 min	101.291	94.4702	100.999
20 min	85.2131	96.9549	99.8782

## Sheet: Figure 5d,e,f
Figure 5d	% Number of receptors of each class
Amino acid types	Gi/o-coupled receptors	Gs-coupled receptors	Gq/11-coupled receptors
F/Y	12.6761	26.5625	14.1509
I/L/M	42.9577	67.1875	67.9245
V	20.4225	1.5625	4.71698
Others	23.9437	4.6875	13.2075
Figure 5e	Number of receptors
Amino acid types	Gi/o-coupled receptors	Gi/o only	Gi/o and other G proteins
F/Y	18	3	15
I/L/M	61	24	37
V	29	21	8
Others	34	23	11
Figure 5f	% Number of receptors of each category
Amino acid types	Primary	Secondary
F/Y	17.6471	30
I/L/M	49.0196	60
V	11.7647	10
Others	21.5686	0
